# Supplementary material for: Human parainfluenza virus type 1 regulates cholesterol biosynthesis and establishes quiescent infection in human airway cells
Source: PLoS Pathog. 2021 Sep 16;17(9):e1009908. doi: 10.1371/journal.ppat.1009908 (PMC8445407; doi:10.1371/journal.ppat.1009908)
Supplement: S1 Table — (XLSX) [file ppat.1009908.s004.xlsx]

## Sheet: GO_Biological_Process
Rank	Term	Overlap	P.value	Adjusted.P.value	Combined.Score	Genes	database
1	cytokine-mediated signaling pathway (GO:0019221)	284/634	1.24815e-32	6.36933e-29	139.141	IFITM3;IFITM1;IL1RN;IFITM2;IFI35;IFIT1;IFIT3;IFIT2;ICAM1;SOX2;PSMD6;MT2A;PSMD4;IL36B;MYC;PSMD2;PSMD3;PSMD1;TRIM25;TRIM26;IL12A;JUNB;TRIM21;B2M;TRIM22;IL15RA;RSAD2;IL1R1;HLA-B;TALDO1;HLA-C;HLA-A;HLA-F;HLA-G;HLA-E;KARS;IFI27;IL23A;PSME3;PSME1;PSME2;UBA52;TP53;NUMBL;CTR9;EBI3;IL20RA;GATA3;HIF1A;FLRT3;HMOX1;PSMF1;HLA-DQA1;STAT5A;CCR1;NGFR;EGR1;HLA-DRB5;TNFSF14;TNFSF15;TNFSF13;FN1;IL36G;IL22RA1;BST2;T…	GO_Biological_Process_2018
2	regulation of mRNA stability (GO:0043488)	79/129	7.69716e-20	1.96393e-16	113.964	FMR1;FASTKD3;HNRNPU;ZFP36;PSMD6;METTL14;PSMD4;KHSRP;PSMD2;PSMD3;PSMD1;NUP214;RC3H1;AXIN2;PSMA5;PSMA6;PSMA3;PSMA4;XRN1;PSMA1;PDE12;THRAP3;PSMA2;PSME3;MAPKAPK2;PSME1;PSME2;UBA52;DCP2;PSMD12;PSMD11;PSMD14;PSMB10;ZFP36L1;TBRG4;PSMB6;PSMB7;PSMB4;LARP1;EXOSC4;PSMB5;UBB;PSMB2;PSMB3;NOCT;EXOSC9;UBC;PSMB1;E2F1;IGF2BP1;PSMF1;IGF2BP2;EXOSC3;RPS27A;EXOSC1;PAIP1;HSPA8;NPM1;YTHDF2;YTHDF3;TNFSF13;SAMD4A;SAMD4B;…	GO_Biological_Process_2018
3	tumor necrosis factor-mediated signaling pathway (GO:0033209)	75/124	1.83912e-18	3.12834e-15	104.44	CD40;TRADD;TNF;TNFSF13B;PYCARD;PSMD6;PSMD4;PSMD2;TMSB4X;PSMD3;PSMD1;TNFRSF8;JAK2;EDARADD;TNFRSF1B;COMMD7;PSMA5;PSMA6;ADAM17;PSMA3;AIM2;PSMA4;KARS;PSMA1;TRAF3;PSMA2;PSME3;PSME1;LTA;PSME2;CARD14;UBA52;BIRC2;BIRC3;PSMD12;PSMD11;PSMD14;TANK;RELA;PSMB10;PSMB6;PSMB7;PSMB4;PSMB5;UBB;PSMB2;PSMB3;UBC;PSMB1;PTK2B;RIPK1;TNFRSF14;PSMF1;RPS27A;RELT;NGFR;TNFSF14;TNFSF15;CD70;STAT1;TNFRSF9;TNFSF13;TNFRSF10A;PSM…	GO_Biological_Process_2018
4	cellular response to tumor necrosis factor (GO:0071356)	101/195	1.2767e-17	1.62875e-14	85.1925	PID1;TNF;PYCARD;PSMD6;ZFP36;PSMD4;PSMD2;PSMD3;ZC3H12A;PSMD1;TNFRSF8;ADAM17;KARS;PSME3;PSME1;PSME2;UBA52;CARD14;PSMD12;PSMD11;CCL3L1;PSMD14;DHX9;GATA3;ZFP36L1;UBB;UBC;RIPK1;TNFRSF14;PSMF1;NGFR;TNFSF14;TNFSF15;TNFRSF9;TNFSF13;TNFRSF10A;NFKBIA;TNFSF4;MAP3K14;NFE2L2;CD40;CXCL8;TRADD;BRCA1;YBX3;CX3CL1;TNFSF13B;TMSB4X;JAK2;NKX3-1;EDARADD;TNFRSF1B;COMMD7;PSMA5;PSMA6;PSMA3;PSMA4;AIM2;PSMA1;PSMA2;TRAF3;LT…	GO_Biological_Process_2018
5	regulation of transcription from RNA polymerase II promoter in response to hypoxia (GO:0061418)	54/79	4.42195e-17	4.51304e-14	108.839	CITED2;UBE2D3;UBE2D1;LIMD1;BACH1;PSMD6;PSMD4;PSMD2;PSMD3;PSMD1;EP300;HIF1AN;ELOC;PSMA5;PSMA6;PSMA3;PSMA4;PSMA1;PSMA2;PSME3;PSME1;PSME2;UBA52;PSMD12;PSMD11;NOTCH1;PSMD14;EPAS1;HIF1A;PSMB10;PSMB6;PSMB7;PSMB4;PSMB5;UBB;PSMB2;PSMB3;UBC;PSMB1;PSMF1;RPS27A;EGLN1;CREBBP;EGLN2;PSMB8;PSMB9;VEGFA;PSMC5;PSMC6;PSMC3;PSMC4;PSMC1;PSMC2;NFE2L2	GO_Biological_Process_2018
6	positive regulation of transcription, DNA-templated (GO:0045893)	383/1121	1.58988e-16	1.35219e-13	52.553	CCNK;EHF;ZNF175;PID1;MAML1;SERPINE1;HNRNPU;IKZF1;GPATCH3;GABPB1;ELK4;SOX2;ZNF609;TBK1;TRIM28;CREB3L3;ZMIZ1;SOX15;ZMIZ2;MYC;ZC3H12A;NAMPT;HOXA1;SOX8;CCNL1;JUNB;IER5;RNF111;SOX4;CDK5RAP2;MEF2A;DDX17;NKX2-8;SMARCC2;ZNF281;HNF1B;HNF1A;MED6;RUNX2;HCFC1;RUNX1;KARS;RFX5;TBPL1;TFAM;PRKD2;TRIM16;ATF5;TP53;UBA52;ASF1A;ZNF398;CASZ1;EPAS1;DHX9;CTR9;GATA6;GATA5;WDR61;GATA3;RTF1;ZNF24;HIF1A;HELZ2;NUP85;PRDM16;…	GO_Biological_Process_2018
7	protein deubiquitination (GO:0016579)	121/258	1.94867e-16	1.42058e-13	71.7354	OTUD4;OTUD5;TRRAP;KEAP1;UBE2D1;ACTB;PSMD6;PSMD4;MYC;PSMD2;PSMD3;ZC3H12A;PSMD1;TRIM25;EP300;SKP2;CDC25A;HCFC1;HGS;PSME3;DMWD;PSME1;PSME2;TP53;UBA52;STAM2;ENY2;PSMD12;INO80D;PSMD11;PSMD14;MINDY2;GATA3;ADRB2;HIF1A;SNX3;VCPIP1;UBB;ATXN7;UBC;RIPK1;PSMF1;RCE1;CLSPN;BARD1;SMAD1;SMAD3;SMAD7;TADA2B;NFKBIA;CYLD;MAVS;COPS5;OGT;USP37;WDR48;USP38;USP33;OTUD7B;AKR1B1;TNFAIP3;BRCA1;IFIH1;UFD1;USP30;USP42;RIPK2;…	GO_Biological_Process_2018
8	ncRNA processing (GO:0034470)	110/228	3.71693e-16	2.37094e-13	72.4775	RPL30;POP7;RPL3;RPL32;POP1;RPL31;RPL34;POP4;RPP30;RRP1;RPL10A;RPL9;RPL7;RRP9;RPS15;RPS14;FBL;RPS16;RPS19;RPL18A;RPS18;RPL36;RPL35;RPL38;RPL37;RPS11;RPL39;RPS13;RPP38;IMP3;RPS5;KARS;XRN2;RPL24;RPL27;RPL26;RPL29;RPP25;RPL28;UBA52;ISG20L2;NOLC1;RRP7A;EMG1;PDCD11;ERI1;DHX37;UTP20;MDN1;SMAD1;SMAD3;INTS1;INTS2;RPS25;TBL3;RPS27;LAS1L;RPS29;RPL27A;INTS5;MPHOSPH10;INTS7;RPS20;INTS6;INTS9;RPS21;RPS24;RPS23…	GO_Biological_Process_2018
9	cellular response to interleukin-1 (GO:0071347)	82/151	3.91145e-16	2.21779e-13	81.4626	IL1RN;CXCL8;MYLK3;CX3CL1;PYCARD;PSMD6;PSMD4;PSMD2;PSMD3;ZC3H12A;PSMD1;MAP3K8;NKX3-1;UPF1;IL1R1;RIPK2;RC3H1;IRAK3;PSMA5;IL1A;PSMA6;PSMA3;PSMA4;PSMA1;PSMA2;PSME3;TRAF6;IL1B;PSME1;PELI1;PSME2;CACTIN;SQSTM1;UBA52;PSMD12;PSMD11;CCL3L1;PSMD14;USP10;NOD1;NOD2;HIF1A;TANK;RELA;PSMB10;PSMB6;PSMB7;PSMB4;PSMB5;CCL8;UBB;PSMB2;IRAK2;PSMB3;CCL5;UBC;PSMB1;CCL4;CCL3;CCL2;PSMF1;RPS27A;CCL17;MAP2K6;CCL15;EGR1;CCL20…	GO_Biological_Process_2018
10	gene expression (GO:0010467)	171/412	4.1986e-16	2.14255e-13	62.1373	ISCA2;RPL30;RPL3;NUP107;RPL32;NUP188;RPL31;RPL34;EIF4A3;HNRNPU;RPL10A;RPL9;YARS2;RPL7;RPS15;RPS14;HELB;RPS16;RPS19;RPL18A;CLP1;RPS18;MAGOH;RPL36;IGFLR1;RPL35;RPL38;RPL37;RPS11;RPL39;PELO;RPS13;AGFG1;NUP214;MEF2A;DDX17;NKX2-8;RPS5;MRPS18A;ILF2;THOC7;CDC40;MRPS18C;SRRM1;NUP93;PRPF4;DDX39A;RRAGC;XRN2;SNRPG;SRSF2;RPL24;SRSF3;RPL27;SRSF4;NUP98;RPL26;RPL29;RPL28;SRSF7;SLBP;NUP205;POM121;DHX8;DHX9;MRPL1…	GO_Biological_Process_2018
11	interleukin-1-mediated signaling pathway (GO:0070498)	60/96	5.25049e-16	2.43575e-13	92.9784	IL1RN;PSMD6;PSMD4;PSMD2;PSMD3;PSMD1;MAP3K8;IL1R1;RIPK2;IRAK3;PSMA5;IL1A;PSMA6;PSMA3;PSMA4;PSMA1;PSMA2;IL1B;TRAF6;PSME3;PELI1;PSME1;PSME2;SQSTM1;UBA52;PSMD12;PSMD11;PSMD14;NOD1;NOD2;RELA;PSMB10;PSMB6;PSMB7;PSMB4;PSMB5;UBB;PSMB2;IRAK2;PSMB3;UBC;PSMB1;PSMF1;RPS27A;MAP2K6;EGR1;NFKB1;PSMB8;PSMB9;NFKBIA;PSMC5;PSMC6;PSMC3;TNIP2;PSMC4;PSMC1;PSMC2;UBE2N;TAB2;MYD88	GO_Biological_Process_2018
12	regulation of transcription from RNA polymerase II promoter in response to stress (GO:0043618)	59/94	6.90663e-16	2.93704e-13	92.6465	UBE2D3;UBE2D1;LIMD1;BACH1;PSMD6;PSMD4;PSMD2;PSMD3;PSMD1;EP300;ANKRD2;HIF1AN;ELOC;PSMA5;PSMA6;PSMA3;PSMA4;PSMA1;PSMA2;PSME3;PSME1;PSME2;UBA52;PSMD12;PSMD11;PSMD14;EPAS1;HIF1A;PSMB10;PSMB6;PSMB7;MUC1;PSMB4;PSMB5;UBB;PSMB2;BAG3;PSMB3;HSF1;UBC;PSMB1;HMOX1;PSMF1;RPS27A;GCN1;EGLN1;CREBBP;EGLN2;PSMB8;PSMB9;VEGFA;PSMC5;PSMC6;PSMC3;PSMC4;PSMC1;PSMC2;HSPA1A;NFE2L2	GO_Biological_Process_2018
13	protein modification by small protein removal (GO:0070646)	121/262	8.30606e-16	3.26045e-13	67.809	OTUD5;TRRAP;KEAP1;UBE2D1;ACTB;PSMD6;PSMD4;MYC;PSMD2;PSMD3;ZC3H12A;PSMD1;TRIM25;EP300;SKP2;CDC25A;HCFC1;HGS;PSME3;DMWD;PSME1;PSME2;TP53;UBA52;STAM2;PSMD12;INO80D;PSMD11;PSMD14;COPS7B;GATA3;ADRB2;HIF1A;SNX3;VCPIP1;UBB;ATXN7;UBC;RIPK1;PSMF1;RCE1;CLSPN;BARD1;SMAD1;SMAD3;SMAD7;TADA2B;NFKBIA;CYLD;COPS3;COPS6;MAVS;COPS5;OGT;USP37;WDR48;USP38;USP33;OTUD7B;AKR1B1;TNFAIP3;BRCA1;IFIH1;UFD1;USP30;USP42;RIPK2…	GO_Biological_Process_2018
14	viral transcription (GO:0019083)	67/114	9.48186e-16	3.45614e-13	85.9635	RPL30;CCNT2;RPL3;NUP107;RPL32;NUP188;RPL31;RPL34;RPL10A;RPL9;RPL7;RPS15;RPS4X;RPS14;RPS16;RPS19;RPL18A;RPS18;NUP62;RPL36;RPL35;RPL38;RPL37;RPS11;RPL39;RPS13;NUP214;RPS5;NUP93;NUP50;RPL24;RPL27;NUP54;NUP98;RPL26;RPL29;RPL28;UBA52;NUP205;POM121;DHX9;RPL11;NUP160;RPS15A;POM121C;NUP85;TPR;RPL14;RPS3;NUP88;RPL18;RPS27A;RPL19;RANBP2;NUP155;RPL35A;NUP153;RPL23A;USF1;RPS25;RPS27;RPS29;RPL27A;RPS20;RPS21;…	GO_Biological_Process_2018
15	NIK/NF-kappaB signaling (GO:0038061)	53/81	1.53726e-15	5.22977e-13	94.3682	PSMD6;PSMD4;PSMD2;PSMD3;PSMD1;PSMA5;PSMA6;PSMA3;PSMA4;PSMA1;PSMA2;TRAF6;PSME3;PSME1;PSME2;UBA52;CARD14;TLR3;BIRC2;BIRC3;PSMD12;PSMD11;PSMD14;TANK;RELA;PSMB10;MALT1;RELB;PSMB6;PSMB7;PSMB4;PSMB5;UBB;PSMB2;PSMB3;UBC;PSMB1;PSMF1;RPS27A;TNFSF15;TNFRSF10A;NFKB1;PSMB8;PSMB9;NFKB2;PSMC5;PSMC6;PSMC3;PSMC4;PSMC1;PSMC2;REL;MAP3K14	GO_Biological_Process_2018
16	interferon-gamma-mediated signaling pathway (GO:0060333)	48/71	4.80042e-15	1.53103e-12	94.2479	CIITA;SP100;HFE;PTAFR;CAMK2A;ICAM1;OASL;TRIM8;MT2A;TRIM5;TRIM25;TRIM26;JAK2;GBP2;B2M;TRIM21;GBP1;TRIM22;HLA-DQA1;HLA-DPA1;JAK1;HLA-DRB5;VCAM1;IFNGR1;STAT1;IFNGR2;HLA-B;HLA-C;HLA-A;HLA-F;MID1;HLA-G;PML;HLA-E;HCK;IRF3;OAS2;IRF1;OAS3;IRF2;IRF7;IRF8;HLA-DRA;IRF5;TRIM38;TRIM31;IRF9;CD44	GO_Biological_Process_2018
17	mRNA splicing, via spliceosome (GO:0000398)	119/262	6.50439e-15	1.95246e-12	62.7357	DBR1;TXNL4B;PDCD7;EIF4A3;HNRNPU;HNRNPR;CWC25;PNN;SNRPD2;RAVER1;CLP1;SNRPD1;MAGOH;IGFLR1;SNRNP35;SRRM2;DDX17;AQR;SCAF11;GTF2F1;WBP11;CDC40;SRRM1;PRPF4;DDX39A;PRPF6;PSPC1;CLNS1A;PRPF3;SNRPG;GEMIN4;SRSF2;CD2BP2;SRSF3;GEMIN5;SRSF4;PPIH;SNRPE;GEMIN6;SRSF7;SNRPA;SF1;ZCCHC8;DDX5;DHX8;DHX9;DDX1;RNPC3;ESS2;ZMAT2;PCBP1;SYMPK;ZRSR2;HSPA8;CPSF7;PRPF38A;RBPMS;FUS;ALYREF;CWC15;MAGOHB;SRPK1;CHERP;HNRNPL;HNRNPM;…	GO_Biological_Process_2018
18	response to cytokine (GO:0034097)	75/139	1.1093e-14	3.14487e-12	73.3093	IFITM3;CSF3;IFITM1;CIITA;IFITM2;PID1;CALCOCO2;ADAR;PTPN23;AFF3;CXCL16;IL18BP;NUB1;TBK1;CASP8;KHSRP;LAMP3;CASP3;KYNU;CASP1;CCR7;LGALS9;JAK2;JUNB;IL6R;TRIM21;IKBKE;IFNAR2;IL1R1;TRAFD1;ADAM10;LIFR;IRAK3;OSMR;PLSCR1;HAX1;TRAF6;ALDH1A2;MAPKAPK2;IL6ST;TRIM56;CD274;SP100;SRC;SRF;TAF9;MEFV;RELA;RELB;CYP27B1;IRAK2;RIPK1;MCL1;IGBP1;JUN;SMAD3;GCH1;STAT1;MX2;MX1;STAT3;EIF2AK2;ISG15;PTPN12;SELE;PTPN14;PML;NFK…	GO_Biological_Process_2018
19	rRNA processing (GO:0006364)	98/203	1.42732e-14	3.83348e-12	65.0763	RPL30;RPL3;RPL32;RPL31;RPL34;POP4;RPP30;RRP1;THUMPD1;RPL10A;RPL9;RPL7;RRP9;RPS15;RPS14;FBL;RPS16;RPS19;RPL18A;RPS18;RPL36;RPL35;RPL38;RPL37;RPS11;RPL39;RPS13;RPP38;IMP3;RPS5;XRN2;RPL24;RPL27;SRFBP1;RPL26;RPL29;RPP25;RPL28;UBA52;ISG20L2;NOLC1;RRP7A;EMG1;PDCD11;ERI1;DHX37;UTP20;MDN1;RPS25;TBL3;RPS27;LSM6;LAS1L;RPS29;RPL27A;MPHOSPH10;RPS20;RPS21;RPS24;RPS23;WDR3;NAT10;WDR46;RPS4X;SART1;MRPL1;RIOK2;U…	GO_Biological_Process_2018
20	viral gene expression (GO:0019080)	64/111	1.48192e-14	3.78112e-12	77.6315	RPL30;RPL3;NUP107;RPL32;NUP188;RPL31;RPL34;RPL10A;RPL9;RPL7;RPS15;RPS4X;RPS14;RPS16;RPS19;RPL18A;RPS18;NUP62;RPL36;RPL35;RPL38;RPL37;RPS11;RPL39;RPS13;NUP214;RPS5;NUP93;NUP50;RPL24;RPL27;NUP54;NUP98;RPL26;RPL29;RPL28;UBA52;NUP205;POM121;RPL11;NUP160;RPS15A;POM121C;NUP85;TPR;RPL14;RPS3;NUP88;RPL18;RPS27A;RPL19;RANBP2;NUP155;RPL35A;NUP153;RPL23A;RPS25;RPS27;RPS29;RPL27A;RPS20;RPS21;RPS24;RPS23	GO_Biological_Process_2018
21	cellular response to type I interferon (GO:0071357)	45/66	2.11462e-14	5.13852e-12	90.7764	IFITM3;IFITM1;SP100;IFITM2;HFE;IFI6;ADAR;IFI35;IFIT1;SAMHD1;IFIT3;IFIT2;OASL;GBP2;JAK1;IFNAR2;EGR1;RSAD2;STAT1;MX2;STAT2;MX1;HLA-B;HLA-C;ISG15;TYK2;HLA-A;HLA-F;HLA-G;PSMB8;HLA-E;BST2;ISG20;IFI27;IRF3;OAS2;IRF1;OAS3;IRF2;IRF7;IRF8;IRF5;XAF1;IRF9;MYD88	GO_Biological_Process_2018
22	type I interferon signaling pathway (GO:0060337)	45/66	2.11462e-14	4.90495e-12	90.7764	IFITM3;IFITM1;SP100;IFITM2;HFE;IFI6;ADAR;IFI35;IFIT1;SAMHD1;IFIT3;IFIT2;OASL;GBP2;JAK1;IFNAR2;EGR1;RSAD2;STAT1;MX2;STAT2;MX1;HLA-B;HLA-C;ISG15;TYK2;HLA-A;HLA-F;HLA-G;PSMB8;HLA-E;BST2;ISG20;IFI27;IRF3;OAS2;IRF1;OAS3;IRF2;IRF7;IRF8;IRF5;XAF1;IRF9;MYD88	GO_Biological_Process_2018
23	cellular macromolecule biosynthetic process (GO:0034645)	152/368	2.96263e-14	6.57318e-12	54.4032	RPL30;RPL3;RPL32;RPL31;RPL34;RPL10A;RPL9;YARS2;RPL7;RPS15;RPS14;HELB;RPS16;RPS19;RPL18A;RPS18;PCLAF;RPL36;RPL35;RPL38;RPL37;RPS11;LARGE1;PELO;RPL39;RPS13;MEF2A;NKX2-8;TIPIN;RPS5;MRPS18A;GTPBP1;ILF2;CDC25A;MRPS18C;RRAGC;GRWD1;TIMELESS;RPL24;RPL27;NUP98;RPL26;DNA2;RPL29;RPL28;MRPL18;BAZ2A;ORC4;BRIP1;ORC1;ORC3;ST3GAL4;EIF4EBP2;CLSPN;ATRIP;BARD1;MRPL27;MRPL28;CDC6;INHBA;HARS2;EXT1;NR4A2;FAM111A;RPS25…	GO_Biological_Process_2018
24	cellular response to interferon-gamma (GO:0071346)	65/117	1.04073e-13	2.21286e-11	70.2224	CIITA;HFE;CX3CL1;ICAM1;OASL;TRIM8;MT2A;TRIM5;CASP1;TRIM25;TRIM26;LGALS9;JAK2;B2M;TRIM21;TRIM22;HLA-DPA1;JAK1;DAPK1;IFNGR1;IFNGR2;DAPK3;HLA-B;HLA-C;HLA-A;HLA-F;MID1;HLA-G;HLA-E;HCK;IRF3;PDE12;OAS2;IRF1;OAS3;IRF2;IRF7;IRF8;IRF5;IRF9;CD44;SP100;CCL3L1;PTAFR;CAMK2A;CCL8;CCL5;CCL4;CCL3;CCL2;GBP2;IL12RB1;GBP1;CCL17;HLA-DQA1;CCL15;HLA-DRB5;VCAM1;CCL20;STAT1;PML;HLA-DRA;TRIM38;TRIM31;SLC26A6	GO_Biological_Process_2018
25	nuclear-transcribed mRNA catabolic process (GO:0000956)	86/175	1.62784e-13	3.32275e-11	61.1872	EIF4A1;RPL30;SMG1;RPL3;RPL32;RPL31;RPL34;EIF4A3;SMG9;RPL10A;SMG7;RPL9;SMG8;RPL7;RPS15;RPS4X;RPS14;ZFP36;RPS16;RPS19;RPL18A;RPS18;MAGOH;ZC3H12A;RPL36;RPL35;TNKS1BP1;RPL38;RPL37;RPS11;PELO;RPL39;RPS13;UPF1;NCBP1;RPS5;RC3H1;PATL1;XRN1;PDE12;THRAP3;RPL24;RPL27;ETF1;RPL26;RPL29;RPL28;UBA52;DCP2;DDX5;NBAS;RPL11;ZFP36L1;CTIF;EXOSC10;EXOSC4;RPS15A;DHX34;EXOSC9;RPL14;RPS3;RPL18;RPS27A;RPL19;PAIP1;SAMD4A;S…	GO_Biological_Process_2018
26	rRNA metabolic process (GO:0016072)	95/201	1.82573e-13	3.58334e-11	58.6182	TRIR;RPL30;RPL3;RPL32;RPL31;RPL34;POP4;RPP30;WDR3;RRP1;RPL10A;RPL9;WDR46;RPL7;RRP9;RPS15;RPS4X;RPS14;FBL;RPS16;RPS19;RPL18A;RPS18;RPL36;RPL35;RPL38;RIOK2;RPL37;RPS11;RPL39;UTP14A;RPS13;RPP38;PELP1;IMP3;TEX10;RPS5;DDX56;SIRT7;UTP18;XRN1;XRN2;RPL24;RPL27;RPL26;RPL29;RPP25;RPL28;UBA52;RPL11;ISG20L2;NOLC1;NOL8;NOC4L;NOL6;RRP7A;EMG1;EXOSC10;EXOSC4;RPS15A;PDCD11;ERI1;EXOSC9;PES1;BMS1;DHX37;RPL14;RPS3;U…	GO_Biological_Process_2018
27	nuclear-transcribed mRNA catabolic process, nonsense-mediated decay (GO:0000184)	63/113	1.99522e-13	3.77097e-11	68.9367	RPL30;SMG1;RPL3;RPL32;RPL31;RPL34;EIF4A3;SMG9;RPL10A;SMG7;RPL9;SMG8;RPL7;RPS15;RPS4X;RPS14;RPS16;RPS19;RPL18A;RPS18;MAGOH;RPL36;RPL35;RPL38;RPL37;RPS11;RPL39;RPS13;UPF1;NCBP1;RPS5;RPL24;RPL27;ETF1;RPL26;RPL29;RPL28;UBA52;RPL11;CTIF;RPS15A;RPL14;RPS3;RPL18;RPS27A;RPL19;RPL35A;RPL23A;MAGOHB;PNRC1;PNRC2;RPS25;RPS27;RPS29;RPL27A;RPS20;SKIV2L;EIF3E;DCP1A;RPS21;RPS24;EIF4G1;RPS23	GO_Biological_Process_2018
28	RNA splicing, via transesterification reactions with bulged adenosine as nucleophile (GO:0000377)	107/237	2.41087e-13	4.3938e-11	55.4632	DBR1;PDCD7;EIF4A3;HNRNPU;HNRNPR;CWC25;PNN;SNRPD2;RAVER1;CLP1;SNRPD1;MAGOH;IGFLR1;SNRNP35;SRRM2;AQR;GTF2F1;WBP11;CDC40;SRRM1;PRPF4;DDX39A;PRPF6;PSPC1;PRPF3;SNRPG;SRSF2;CD2BP2;SRSF3;GEMIN5;SRSF4;PPIH;SNRPE;GEMIN6;SRSF7;SNRPA;SF1;ZCCHC8;DDX5;DHX8;DHX9;RNPC3;ESS2;ZMAT2;PCBP1;SYMPK;ZRSR2;HSPA8;CPSF7;PRPF38A;RBPMS;FUS;ALYREF;CWC15;MAGOHB;CHERP;HNRNPL;HNRNPM;LSM8;LSM6;HNRNPF;HNRNPD;HNRNPC;DDX42;PRPF19;P…	GO_Biological_Process_2018
29	antigen processing and presentation of exogenous peptide antigen via MHC class I, TAP-dependent (GO:0002479)	48/76	2.45359e-13	4.31747e-11	77.5415	PSMD12;PSMD11;PSMD14;NCF2;HFE;NCF4;PSMB10;PSMB6;PSMB7;PSMD6;PSMB4;PSMB5;PSMD4;PSMB2;PSMB3;PSMD2;PSMD3;PSMB1;PSMD1;PSMF1;B2M;HLA-B;TAP1;HLA-C;CYBA;HLA-A;HLA-F;HLA-G;PSMB8;TAPBP;HLA-E;PSMB9;VAMP8;PSMA5;PSMA6;PSMA3;PSMC5;PSMA4;PSMC6;PSMA1;PSMC3;PSMA2;PSMC4;PSME3;PSMC1;PSMC2;PSME1;PSME2	GO_Biological_Process_2018
30	positive regulation of transcription from RNA polymerase II promoter (GO:0045944)	292/849	3.20405e-13	5.45008e-11	41.8381	CCNK;EHF;ZNF175;PID1;MAML1;SERPINE1;HNRNPU;IKZF1;GABPB1;ELK4;SOX2;ZNF609;TBK1;CREB3L3;ZMIZ1;SOX15;ZMIZ2;MYC;ZC3H12A;NAMPT;HOXA1;SOX8;CCNL1;JUNB;IER5;RNF111;SOX4;MEF2A;DDX17;NKX2-8;HNF1B;HNF1A;MED6;RUNX2;RUNX1;SUB1;RFX5;TBPL1;TFAM;PRKD2;ATF5;TP53;UBA52;EPAS1;DHX9;CTR9;GATA5;WDR61;GATA3;RTF1;ZNF24;HIF1A;HELZ2;PRDM16;TP53BP1;ZNF268;RREB1;PPARGC1B;ZBED3;NGFR;WWTR1;EGR1;CREBBP;JUN;XBP1;JAG1;JUP;FZD5;F…	GO_Biological_Process_2018
31	antigen processing and presentation of exogenous peptide antigen via MHC class I (GO:0042590)	49/79	3.79571e-13	6.24823e-11	75.0067	NCF2;HFE;NCF4;PSMD6;PSMD4;PSMD2;PSMD3;PSMD1;B2M;HLA-B;TAP1;HLA-C;CYBA;HLA-A;HLA-F;HLA-G;TAPBP;HLA-E;VAMP8;PSMA5;PSMA6;PSMA3;PSMA4;PSMA1;PSMA2;PSME3;PSME1;PSME2;PSMD12;PSMD11;PSMD14;PSMB10;PSMB6;PSMB7;PSMB4;PSMB5;PSMB2;PSMB3;PSMB1;PSMF1;LNPEP;PSMB8;PSMB9;PSMC5;PSMC6;PSMC3;PSMC4;PSMC1;PSMC2	GO_Biological_Process_2018
32	mRNA processing (GO:0006397)	120/284	2.45251e-12	3.91098e-10	47.7633	DBR1;PDCD7;EIF4A3;HNRNPU;HNRNPR;CWC25;PNN;SNRPD2;RAVER1;CLP1;SNRPD1;MAGOH;IGFLR1;SNRNP35;CMTR1;SRRM2;AQR;SCAF11;GTF2F1;WBP11;CDC40;THOC7;SRRM1;ERN1;PRPF4;DDX39A;PRPF6;PSPC1;PRPF3;SNRPG;SRSF2;CD2BP2;SRSF3;GEMIN5;SRSF4;PPIH;SNRPE;GEMIN6;AURKAIP1;SRSF7;SNRPA;SF1;ZCCHC8;DDX5;DHX8;DHX9;RNPC3;ESS2;ZMAT2;PCBP1;SYMPK;ZRSR2;HSPA8;CPSF7;PRPF38A;CPSF6;RBPMS;FUS;ALYREF;CWC15;MAGOHB;SUPT5H;CHERP;HNRNPL;HNRNPM…	GO_Biological_Process_2018
33	ribosome biogenesis (GO:0042254)	101/227	3.32858e-12	5.14719e-10	49.7206	RPL30;RPL3;RPL32;RPL31;RPL34;POP4;RPP30;RRP1;RPL10A;RPL9;RPL7;RRP9;RPS15;RPS14;FBL;RPS16;RPS19;RPL18A;RPS18;RPL36;RPL35;RPL38;RPL37;RPS11;RPL39;RPS13;RPP38;IMP3;RPS5;XRN2;RPL24;RPL27;RPL26;RPL29;RPP25;RPL28;UBA52;ISG20L2;NOLC1;RRP7A;EMG1;PDCD11;ERI1;DHX37;RRS1;UTP20;MDN1;MTERF4;RPS25;TBL3;RPS27;LAS1L;RPS29;RPL27A;MPHOSPH10;RPS20;RPS21;RPS24;RPS23;WDR3;MRPL36;WDR46;RPS4X;MTG1;RIOK2;UTP14A;PELP1;TE…	GO_Biological_Process_2018
34	cellular response to hypoxia (GO:0071456)	68/133	5.39726e-12	8.10066e-10	56.0896	SUV39H2;UBE2D3;UBE2D1;RORA;FMN2;LIMD1;BACH1;NPEPPS;PSMD6;PSMD4;MYC;PSMD2;PSMD3;PSMD1;EP300;HIF1AN;ELOC;NKX3-1;PSMA5;PSMA6;PSMA3;PSMA4;PSMA1;PSMA2;PSME3;PSME1;PSME2;CARD16;TP53;UBA52;PSMD12;PSMD11;PSMD14;EPAS1;GATA6;PTGS2;HIF1A;PSMB10;ZFP36L1;PSMB6;PSMB7;PSMB4;PSMB5;UBB;PSMB2;PSMB3;UBC;PSMB1;HMOX1;PSMF1;RPS27A;EGLN1;PLK3;CREBBP;EGLN2;BMP7;PSMB8;HIPK2;PSMB9;VEGFA;PSMC5;PSMC6;PSMC3;PSMC4;PSMC1;PSMC2…	GO_Biological_Process_2018
35	transcription from RNA polymerase II promoter (GO:0006366)	181/486	7.76091e-12	1.13154e-09	40.2851	CCNK;CCNT2;ICE1;MAML1;ICE2;GTF2B;EIF4A3;RORA;TTF2;ETS1;LSM11;TRIM28;CLP1;TRIM29;MAGOH;TRIM24;IGFLR1;NKX2-8;LMO4;LMO2;ZBTB32;GTF2F1;MED6;NRBP1;THOC7;CDC40;RUNX2;MED7;HCFC1;SRRM1;DDX39A;MAF;SNRPG;SRSF2;TBPL1;SRSF3;SRSF4;SNRPE;SRSF7;NOTCH2;SLBP;DDX5;NOTCH1;KMT2A;MAX;EPAS1;CTR9;GATA6;GLIS3;WDR61;GATA3;RTF1;HIF1A;GTF2E1;SUPT6H;GTF2E2;TAF5L;MED30;HIVEP1;SYMPK;HIVEP3;RPRD1B;HIVEP2;MSC;RREB1;BTF3;WWTR1;E…	GO_Biological_Process_2018
36	negative regulation of viral life cycle (GO:1903901)	40/62	8.91906e-12	1.26428e-09	69.4069	IFITM3;IFITM1;IFITM2;IFIT5;IFIT1;TNF;OASL;TRIM8;SNX3;TRIM6;TRIM28;IFI16;TRIM5;CCL5;TRIM26;TRIM21;APOBEC3C;APOBEC3F;RSAD2;APOBEC3G;MX1;EIF2AK2;ISG15;PML;SRPK1;BST2;ISG20;PARP10;FAM111A;PLSCR1;MAVS;SLPI;TNIP1;OAS2;OAS3;TRIM35;TRIM15;TRIM31;TRIM11;APOBEC3A	GO_Biological_Process_2018
37	regulation of hematopoietic stem cell differentiation (GO:1902036)	46/77	1.32288e-11	1.8245e-09	63.2732	PSMD12;FOXC1;PSMD11;PSMD14;KMT2A;GATA3;PSMB10;PSMB6;PSMB7;PSMD6;PSMB4;PSMB5;PSMD4;UBB;PSMB2;PSMB3;PSMD2;PSMD3;UBC;PSMB1;ABL1;PSMD1;PSMF1;RPS27A;YTHDF2;LMO2;EIF2AK2;PSMB8;RUNX1;PSMB9;PSMA5;PSMA6;PSMA3;PSMC5;PSMA4;PSMC6;PSMA1;PSMC3;PSMA2;PSMC4;PSME3;PSMC1;PSMC2;PSME1;PSME2;UBA52	GO_Biological_Process_2018
38	positive regulation of gene expression (GO:0010628)	263/772	1.59154e-11	2.13727e-09	35.8157	EHF;PID1;EIF4A3;GPATCH3;ACTB;SOX2;TRIM28;MYC;ZC3H12A;UBAP2L;SOX8;LGALS9;EPHB2;RNF111;SOX4;CDK5RAP2;DDX17;SMARCC2;ZNF281;HNF1B;HNF1A;PASK;PRKAB1;RUNX2;HCFC1;RUNX1;KARS;TFAM;TRIM16;RPL26;ATF5;TP53;ZNF398;CASZ1;GATA6;GATA3;HNRNPLL;HIF1A;NUP85;PRDM16;HIVEP3;TP53BP1;RREB1;EGR1;CREBBP;JUN;FOXF1;FZD4;FZD7;FN1;SMARCA5;RAB27A;TRIP4;NR1D2;NFATC1;NR2F2;PBX4;NR1D1;LARP4;TRERF1;COL1A1;SETX;FUBP1;HNRNPD;CPEB3;…	GO_Biological_Process_2018
39	regulation of I-kappaB kinase/NF-kappaB signaling (GO:0043122)	92/205	1.69101e-11	2.21262e-09	47.0662	SLC35B2;CD40;TRAF3IP2;GOLT1B;TRADD;IFIT5;OTUD7B;SECTM1;TNFAIP3;RORA;LITAF;TNF;TRIM8;PYCARD;AKAP13;TBK1;CASP8;TFG;TRIM5;CASP10;ZC3H12A;NUP62;TNFSF10;CASP1;TRIM25;CCR7;LGALS9;IKBKE;TRIM22;WLS;TLE1;RIPK2;ZDHHC13;MUL1;TICAM1;IL1A;GPRC5B;PPM1B;EEF1D;IL1B;TRAF6;PELI1;RBCK1;CARD16;UBA52;SQSTM1;OPTN;BIRC2;BIRC3;ANKRD17;USP10;GSTP1;LPAR1;NOD1;NOD2;CXXC5;TANK;RELA;INAVA;MALT1;UBB;MIER1;UBC;NLRP2;HMOX1;FLNA…	GO_Biological_Process_2018
40	negative regulation of G2/M transition of mitotic cell cycle (GO:0010972)	40/63	1.88498e-11	2.40476e-09	66.2962	PSMD12;PSMD11;PSMD14;PSMB10;AURKB;AURKA;PSMB6;PSMB7;PSMD6;PSMB4;PSMB5;PSMD4;UBB;PSMB2;PSMB3;PSMD2;PSMD3;UBC;PSMB1;PSMD1;PSMF1;RPS27A;PSMB8;PSMB9;PSMA5;PSMA6;PSMA3;PSMC5;PSMA4;PSMC6;PSMA1;PSMC3;PSMA2;PSMC4;PSME3;PSMC1;PSMC2;PSME1;PSME2;UBA52	GO_Biological_Process_2018
41	cellular response to cytokine stimulus (GO:0071345)	171/457	1.89555e-11	2.35927e-09	39.0617	CSF3;IL1RN;PID1;CSF3R;CSF2;CSF1;CD80;HNRNPU;RORA;IFIT1;TNF;MYLK3;ICAM1;PYCARD;SOX2;ZFP36;IGHG1;MT2A;TBK1;IL36B;MYC;KHSRP;ZC3H12A;PIM1;IL12A;LGALS9;JUNB;IL6R;IL13RA1;IFNAR2;IL4R;CISH;DAPK1;IL1R1;DAPK3;RC3H1;LIFR;IL23A;PDE12;IL6ST;UBA52;ZNF675;TP53;NUMBL;CCL3L1;DHX9;TCF7;IL20RA;CSF2RB;GATA3;HIF1A;FOXO1;ZFP36L1;SOCS2;SOCS3;SBNO2;SOCS1;UBB;FLRT3;IRAK2;TPR;UBC;HMOX1;RIPK1;MCL1;STAT5A;CCR1;EGR1;HSPA8;X…	GO_Biological_Process_2018
42	viral process (GO:0016032)	97/221	2.3084e-11	2.8047e-09	45.4538	USP6NL;RPL30;RPL3;NUP107;RPL32;NUP188;RPL31;RPL34;RPL10A;RPL9;RPL7;RPS15;RAB43;RPS14;RPS16;RPS19;RPL18A;RPS18;RPL36;RPL35;RCC1;RPL38;RPL37;RPS11;B2M;RPL39;RPS13;NUP214;IST1;RPS5;HCFC1;NUP93;TBC1D20;RPL24;CHMP4B;RPL27;NUP98;RPL26;RPL29;RPL28;TP53;UBA52;NUP205;POM121;NUP160;POM121C;UBB;NUP85;TPR;UBC;NUP88;MCTS1;NUP155;NUP153;RPS25;RPS27;RPS29;RPL27A;RPS20;RPS21;RPS24;RPS23;CALCOCO2;AP2A1;RPS4X;NUP6…	GO_Biological_Process_2018
43	regulation of hematopoietic progenitor cell differentiation (GO:1901532)	46/78	2.4864e-11	2.95072e-09	60.8885	PSMD12;FOXC1;PSMD11;PSMD14;KMT2A;GATA3;PSMB10;PSMB6;PSMB7;PSMD6;PSMB4;PSMB5;PSMD4;UBB;PSMB2;PSMB3;PSMD2;PSMD3;UBC;PSMB1;ABL1;PSMD1;PSMF1;RPS27A;YTHDF2;LMO2;EIF2AK2;PSMB8;RUNX1;PSMB9;PSMA5;PSMA6;PSMA3;PSMC5;PSMA4;PSMC6;PSMA1;PSMC3;PSMA2;PSMC4;PSME3;PSMC1;PSMC2;PSME1;PSME2;UBA52	GO_Biological_Process_2018
44	regulation of cellular amine metabolic process (GO:0033238)	35/52	2.95419e-11	3.42619e-09	69.0017	PSMD12;PSMD11;PSMD14;PSMB10;PSMB6;PSMB7;PSMD6;PSMB4;PSMB5;PSMD4;PSMB2;PSMB3;PSMD2;PSMD3;PSMB1;PSMD1;PSMF1;AZIN1;PSMB8;PSMB9;PSMA5;PSMA6;PSMA3;PSMC5;PSMA4;PSMC6;PSMA1;PSMC3;PSMA2;PSMC4;PSME3;PSMC1;PSMC2;PSME1;PSME2	GO_Biological_Process_2018
45	regulation of cellular amino acid metabolic process (GO:0006521)	35/52	2.95419e-11	3.35006e-09	69.0017	PSMD12;PSMD11;PSMD14;PSMB10;PSMB6;PSMB7;PSMD6;PSMB4;PSMB5;PSMD4;PSMB2;PSMB3;PSMD2;PSMD3;PSMB1;PSMD1;PSMF1;AZIN1;PSMB8;PSMB9;PSMA5;PSMA6;PSMA3;PSMC5;PSMA4;PSMC6;PSMA1;PSMC3;PSMA2;PSMC4;PSME3;PSMC1;PSMC2;PSME1;PSME2	GO_Biological_Process_2018
46	negative regulation of ubiquitin-protein ligase activity involved in mitotic cell cycle (GO:0051436)	43/72	6.21016e-11	6.88923e-09	59.3491	PSMD12;PSMD11;PSMD14;UBE2D1;PSMB10;PSMB6;PSMB7;PSMD6;PSMB4;PSMB5;PSMD4;UBB;PSMB2;PSMB3;PSMD2;PSMD3;UBC;PSMB1;PSMD1;FBXO5;PSMF1;RPS27A;UBE2E1;PSMB8;PSMB9;PSMA5;PSMA6;PSMA3;PSMC5;PSMA4;PSMC6;PSMA1;PSMC3;PSMA2;PSMC4;PSME3;PSMC1;PSMC2;CDK2;PSME1;PSME2;UBA52;ANAPC2	GO_Biological_Process_2018
47	negative regulation of cell cycle G2/M phase transition (GO:1902750)	42/70	8.3953e-11	9.11515e-09	58.8603	PSMD12;PSMD11;PSMD14;BRCA1;PSMB10;AURKA;PSMB6;PSMB7;PSMD6;PSMB4;PSMB5;PSMD4;UBB;PSMB2;PSMB3;PSMD2;PSMD3;UBC;PSMB1;PSMD1;PSMF1;RPS27A;PSMB8;PSMB9;PSMA5;PSMA6;PSMA3;PSMC5;PSMA4;PSMC6;PSMA1;PSMC3;PSMA2;PSMC4;PSME3;PSMC1;PSMC2;PSME1;PSME2;ATF5;DTL;UBA52	GO_Biological_Process_2018
48	SCF-dependent proteasomal ubiquitin-dependent protein catabolic process (GO:0031146)	43/73	1.16571e-10	1.2393e-08	56.9677	PSMD12;PSMD11;PSMD14;PSMB10;PSMB6;PSMB7;PSMD6;PSMB4;PSMB5;PSMD4;UBB;PSMB2;PSMB3;PSMD2;PSMD3;UBC;PSMB1;PSMD1;FBXO6;PSMF1;RPS27A;FBXW5;FBXW7;FBXO39;PSMB8;PSMB9;PSMA5;PSMA6;PSMA3;PSMC5;PSMA4;PSMC6;PSMA1;PSMC3;PSMA2;PSMC4;PSME3;PSMC1;PSMC2;PSME1;PSME2;FBXL2;UBA52	GO_Biological_Process_2018
49	regulation of ubiquitin-protein ligase activity involved in mitotic cell cycle (GO:0051439)	43/73	1.16571e-10	1.21401e-08	56.9677	PSMD12;PSMD11;PSMD14;UBE2D1;PSMB10;PSMB6;PSMB7;PSMD6;PSMB4;PSMB5;PSMD4;UBB;PSMB2;PSMB3;PSMD2;PSMD3;UBC;PSMB1;PSMD1;FBXO5;PSMF1;RPS27A;UBE2E1;PSMB8;PSMB9;PSMA5;PSMA6;PSMA3;PSMC5;PSMA4;PSMC6;PSMA1;PSMC3;PSMA2;PSMC4;PSME3;PSMC1;PSMC2;CDK2;PSME1;PSME2;UBA52;ANAPC2	GO_Biological_Process_2018
50	positive regulation of I-kappaB kinase/NF-kappaB signaling (GO:0043123)	76/164	1.49488e-10	1.52567e-08	44.3307	SLC35B2;CD40;GOLT1B;TRAF3IP2;TRADD;IFIT5;SECTM1;TNF;LITAF;TRIM8;AKAP13;TBK1;CASP8;TFG;TRIM5;CASP10;NUP62;TNFSF10;CASP1;TRIM25;CCR7;LGALS9;IKBKE;TRIM22;WLS;RIPK2;SPHK1;MUL1;ZDHHC13;TICAM1;IL1A;GPRC5B;IL23A;EEF1D;TRAF6;IL1B;PELI1;RBCK1;CARD16;UBA52;BIRC2;TLR3;BIRC3;TLR2;ANKRD17;LPAR1;NOD1;NOD2;CXXC5;INAVA;RELA;MALT1;UBB;DDRGK1;UBC;MIER1;HMOX1;FLNA;RIPK1;RPS27A;APOL3;BRD4;CD74;NEK6;PLK2;CFLAR;BST2;M…	GO_Biological_Process_2018
101	nuclear body (GO:0016604)	237/619	1.05917e-16	4.72388e-14	59.5503	MDC1;EHMT2;TONSL;HNRNPU;MKI67;DCAF7;PNN;LSM11;NAMPT;SAP130;TRIM25;TRIM22;FNBP4;DDX17;SRRM2;DAXX;SCAF11;DNAAF1;NSMCE2;MED7;SRRM1;UHMK1;DDX39A;THAP7;CD2BP2;FAM76B;NUP98;TRIM16;CBLL1;TP53;SRCAP;DHX8;DHX9;PRDM15;BAZ2A;HIF1A;DSN1;PCBP1;HIVEP1;PIP5K1A;TP53BP1;RREB1;RBM10;RBM11;TOE1;BARD1;WWTR1;CDT1;CREBBP;GADD45A;EAF1;TRIP4;NR0B1;NFATC1;NR1D1;PUM1;ZWINT;SETX;SMU1;HNRNPM;TDP2;INTS7;CDK12;SUGP2;ELL;AKR1B…	GO_Cellular_Component_2018
102	nuclear chromosome part (GO:0044454)	150/393	6.15093e-11	1.37166e-08	37.945	DCLRE1B;DCLRE1A;TRRAP;EHMT2;TONSL;CCAR2;ACTB;PPP1CC;SMCHD1;HELB;EME2;ZMIZ2;MYC;RUVBL2;SAP130;POGZ;DPF2;RCC1;JUNB;HIST1H2AC;MEF2A;WDHD1;TIPIN;SMARCC2;DDX11;THOC7;RUNX2;BRMS1;MSH2;TIMELESS;DNA2;TP53;ASF1A;ASF1B;MAX;DHX9;CDCA5;GATA3;NUGGC;RAD51AP1;SCRT2;ORC4;DSN1;ORC1;ORC3;EP400;NLRP2;MCMBP;DVL3;CREBBP;JUN;CPSF6;SMAD3;UBE2B;CBX3;PHF12;ALYREF;XRCC3;SMARCA5;XRCC1;NFATC1;NR1D1;NDC80;POLA2;H1F0;H2AFY2;N…	GO_Cellular_Component_2018
103	cytosolic part (GO:0044445)	75/160	1.00843e-10	1.4992e-08	45.6213	RPL30;RPL3;RPL32;RPL31;RPL34;IFIT5;RPL10A;RPL9;RPL7;PYCARD;RPS15;MRPL4;RPS4X;RPS14;FYCO1;RPS16;MRPL1;RPS19;RPL18A;RPL36AL;RPS18;RPL36;RACK1;RPL35;RPL38;RPL37;ERC1;RPS11;RPL39;RPS13;CCT3;CCT2;RPS5;MRPS18A;MRPS18C;TCP1;RPL24;GEMIN5;RPL27;RPL26;RPL29;RPL28;RPL11;RPS15A;RPL14;RPS3;ZNF622;CCT8;RPL18;RPS27A;CCT7;RPL19;CCT4;MCTS1;TRIM40;RPL35A;RPL23A;LARP4;CCT6A;RPS25;PSMC5;RPS27;PSMC6;PSMC3;RPS29;PSMC4…	GO_Cellular_Component_2018
104	nuclear speck (GO:0016607)	116/297	1.86412e-09	2.07849e-07	33.1953	TMEM179B;EHMT2;FAM107A;JADE1;HNRNPU;CWC25;VIRMA;PNN;TATDN2;BASP1;SAP130;NAMPT;CIR1;FNBP4;SRRM2;DDX17;DNAAF1;DYRK1A;KAZN;THOC7;SRRM1;UHMK1;PRPF4;DDX39A;PRPF6;THAP7;PRPF3;SRSF2;CD2BP2;SRSF3;FAM76B;AAGAB;SRSF4;PPIH;CBLL1;GLYR1;BAZ2A;HIF1A;TAF5L;GTF2E2;TIMM50;PCBP1;EP400;PIP5K1A;ZC3H18;RREB1;RBM10;RBM11;BARD1;CPSF6;GADD45A;NR0B1;CWC15;PUM1;SMU1;NR4A2;SON;CDK12;RBM25;ELL;AKAP8L;DDX42;AKR1B1;PRPF19;PQB…	GO_Cellular_Component_2018
105	chromatin (GO:0000785)	116/297	1.86412e-09	1.66279e-07	33.1953	ICE1;ICE2;EHMT2;SMC3;CCAR2;ACTB;MTBP;EME2;MYC;POGZ;DPF2;RCC1;JUNB;BAHCC1;HIST1H2AC;TMPO;MEF2A;TIPIN;SMARCC2;IST1;DDX11;ESCO2;RUNX2;MAF;TIMELESS;TP53;ASF1A;ASF1B;KMT2E;ANKRD17;MAX;CDCA5;CTR9;WDR61;GATA3;SUPT6H;RAD51AP1;SCRT2;MCMBP;DVL3;CREBBP;JUN;SMAD3;UBE2B;CBX3;XRCC1;NFATC1;NR1D1;WAPL;FAM111A;H1F0;COPS5;H2AFY2;NASP;SP1;CDK4;HNRNPC;MXD1;EZH2;COPS9;SUV39H2;AHCTF1;ELL;MCM7;CITED2;AKAP8L;HMGB2;AKR1B…	GO_Cellular_Component_2018
106	nucleolus (GO:0005730)	223/677	1.50571e-08	1.11924e-06	25.0861	RPL3;POP1;GORAB;RRP1;EIF4A3;MKI67;RRP8;RPL7;RRP9;RPS14;RPS19;MYC;RPL36;RPL35;RPS11;SKP2;RPS13;DDX17;MAP1S;IMP3;SCAF11;METTL1;DDX11;NGDN;DNTTIP2;ACSL5;JMJD6;EID3;DDX39A;EWSR1;SUB1;GRWD1;XRN2;CCDC86;RPL26;TP53;SLBP;PRKRIP1;NOLC1;BAZ2A;CDKN2AIP;DSN1;PDCD11;ERI1;MAP2;RRS1;DHX37;SPTBN1;PLK3;MAD2L1BP;XRCC1;TRERF1;PUM3;PARP10;RPS25;TBL3;SPATS2L;MPHOSPH10;GRB2;FEN1;NAT10;FMN2;AATF;WDR46;AKAP11;XPO6;RRP12…	GO_Cellular_Component_2018
107	ribosome (GO:0005840)	41/77	1.88635e-08	1.20187e-06	40.0443	RPL30;RPL32;NUFIP2;RPL31;DHX9;FMR1;RPL11;RRBP1;RPL10A;HSPA14;RPL9;MRPL4;RPS4X;RPL18A;RPS19;RPS18;RPL36;RPS3;RPL38;RPS11;RPL18;RPL39;RPS13;GCN1;ZC3H15;NCK1;RPL19;RPS5;EIF2AK2;NR0B1;EIF2S1;RPS25;RPS27;RPS29;APEX1;RPL24;RPL27;RPL26;RPS21;SF1;RPS23	GO_Cellular_Component_2018
108	ribonucleoprotein granule (GO:0035770)	42/81	3.51266e-08	1.95831e-06	37.6322	DDX28;STAU1;FASTKD2;DHX9;ROCK2;FMR1;HNRNPU;SHB;ACTB;TAF5L;EDC3;GHR;EDC4;RPS4X;DHX30;SOCS1;SUMO1;MAP1LC3C;PCBP1;NFKBIZ;ZC3H12A;HSF1;BLNK;SYMPK;ICOSLG;BARD1;TIA1;YTHDF2;TUBB;TDRD7;PATL1;CKAP4;UHMK1;HNRNPL;NCL;PSMC2;FASTKD5;GRSF1;DCP1A;RPL28;INA;DCP2	GO_Cellular_Component_2018
109	cytosolic ribosome (GO:0022626)	56/125	1.5684e-07	7.77227e-06	29.6798	RPL30;RPL3;RPL32;RPL31;RPL34;RPL10A;RPL9;RPL7;RPS15;MRPL4;RPS4X;RPS14;RPS16;MRPL1;RPS19;RPL18A;RPL36AL;RPS18;RPL36;RACK1;RPL35;RPL38;RPL37;RPS11;RPL39;RPS13;RPS5;MRPS18A;MRPS18C;RPL24;GEMIN5;RPL27;RPL26;RPL29;RPL28;RPL11;RPS15A;RPL14;RPS3;ZNF622;RPL18;RPS27A;RPL19;MCTS1;RPL35A;RPL23A;LARP4;RPS25;RPS27;RPS29;RPL27A;RPS20;RPS21;RPS24;EIF4G1;RPS23	GO_Cellular_Component_2018
110	nuclear chromatin (GO:0000790)	96/254	2.78578e-07	1.24246e-05	24.1212	TRRAP;CITED2;EHMT2;HMGB2;AKR1B1;CHD4;CCAR2;ACTB;CHAF1B;CHAF1A;EME2;H2AFJ;MYC;ALKBH1;RUVBL2;SAP130;POGZ;DPF2;RCC1;TNKS1BP1;JUNB;HIST1H2AC;ZNF385A;HIST1H1C;KDM6A;MEF2A;NCOA1;KDM6B;TIPIN;SMARCC2;DDX11;NCOA3;ACTR8;ARID1A;RUNX2;NCOR1;BRMS1;CREB1;IRF1;RARA;TIMELESS;TP53;ASF1A;ASF1B;FOXC1;DHX9;MAX;UHRF1;CDCA5;SRF;GATA3;RELA;RAD51AP1;HIRA;SCRT2;TFPT;MUC1;SLX4;RBBP4;NRIP1;EP400;E2F1;MCMBP;DVL3;E2F4;MTA2;C…	GO_Cellular_Component_2018
111	polysomal ribosome (GO:0042788)	20/29	2.9717e-07	1.20489e-05	43.8258	RPL30;NUFIP2;RPL32;RPL31;DHX9;FMR1;RPL11;NR0B1;RPL10A;RPL18A;RPS29;RPL36;RPL24;RPL38;RPL18;RPL39;RPS21;ZC3H15;RPL19;RPS23	GO_Cellular_Component_2018
112	cytoplasmic ribonucleoprotein granule (GO:0036464)	69/171	8.37921e-07	3.11427e-05	23.8733	TRIM71;DYRK3;FMR1;HNRNPU;SHB;LIMD1;ACTB;EDC3;EDC4;GHR;RPS4X;ZFP36;MAP1LC3C;TRIM5;OGFOD1;ZC3H12A;NFKBIZ;BLNK;ICOSLG;TUBB;RC3H1;CKAP4;PATL1;PSMA6;PSMA4;PSMA2;NCL;SNRPG;RPL28;SQSTM1;AJUBA;INA;DCP2;STAU1;NUFIP2;DHX9;ROCK2;DDX1;TAF5L;ZFP36L1;LARP1;SOCS1;PCBP1;IGF2BP1;APOBEC3C;BARD1;TIA1;APOBEC3F;YTHDF2;APOBEC3G;RBPMS;TDRD9;SAMD4A;SAMD4B;TDRD7;LARP4;PUM1;WTIP;EIF2S1;PNRC1;PNRC2;MOV10;LSM6;PSMC3;CAPRIN1…	GO_Cellular_Component_2018
113	polysome (GO:0005844)	33/64	1.18787e-06	4.07532e-05	29.7457	RPL30;RPL32;NUFIP2;RPL31;DHX9;FMR1;RPL11;RPL10A;HSPA14;RPS4X;LARP1;UNK;RPL18A;RPL36;RPS3;RPL38;RPL18;RPL39;GCN1;ZC3H15;RPL19;NR0B1;LARP4;EIF2S1;PSMA6;PSMA1;RPS29;DRG1;RPL24;VIM;RPS21;EIF4G1;RPS23	GO_Cellular_Component_2018
114	ficolin-1-rich granule lumen (GO:1904813)	53/124	1.98224e-06	6.31485e-05	23.7318	SERPINA1;HSP90AB1;TNFAIP6;CTSS;PSMD6;PSMD2;FTH1;PSMD3;PGM2;GUSB;GYG1;CTSB;HSP90AA1;DBNL;APAF1;DYNLT1;PGAM1;AMPD3;ILF2;PSMA5;CRISPLD2;PSMA2;PLEKHO2;ALDOA;VCL;KPNB1;CFD;CSTB;PSMD12;ASAH1;PSMD11;PSMD14;CAB39;MVP;GSTP1;GNS;CST3;PSMB7;CAND1;PSMB1;CCT8;ATG7;GSDMD;HSPA8;JUP;IDH1;HUWE1;LRG1;PSMC3;GLB1;PSMC2;HSPA1B;HSPA1A	GO_Cellular_Component_2018
115	spliceosomal complex (GO:0005681)	50/115	2.09854e-06	6.23966e-05	24.0358	RBM25;TXNL4B;PDCD7;HNRNPR;ADAR;CCAR2;SNRPD2;SNRPD1;SNRNP70;IGFLR1;DHX16;ZNF326;SNRNP35;CTNNBL1;UPF1;TFIP11;PLRG1;WBP11;CDC40;PRPF4;DDX39A;PRPF6;PRPF3;SNRPG;PPIH;SNRPE;SNRPA;SF1;SF3B4;SF3B2;SF3B3;DHX8;WDR62;RNPC3;RNF113A;SNRPB2;HNRNPA1;SF3A3;ZRSR2;SF3A1;PRPF38A;SF3A2;GPKOW;CWC15;SMU1;HNRNPM;LSM8;XAB2;SNRNP40;HNRNPC	GO_Cellular_Component_2018
116	P-body (GO:0000932)	34/69	3.12977e-06	8.72423e-05	26.4077	TRIM71;LIMD1;EDC3;ZFP36L1;EDC4;ZFP36;TRIM5;ZC3H12A;APOBEC3C;APOBEC3F;YTHDF2;APOBEC3G;SAMD4A;RC3H1;SAMD4B;WTIP;PUM1;PATL1;PNRC1;PNRC2;PSMA6;MOV10;PSMA4;LSM6;PSMC3;PSMA2;CAPRIN1;PSMC2;DCP1A;AJUBA;SQSTM1;DCP2;TNRC6A;DCP1B	GO_Cellular_Component_2018
117	focal adhesion (GO:0005925)	120/357	1.08594e-05	0.0002849	16.246	SCARB2;MDC1;RPL30;RPL3;RPL31;CD81;TNC;SLC4A2;RPL10A;RPL9;PVR;ACTB;RPL7;ICAM1;ACTG1;RPS15;RPS14;PPP1CC;RPS16;RPS19;CDH2;RPS18;CHORDC1;RPL38;RPS11;B2M;TNS3;RPS13;TNS1;TGM2;NUP214;MAP2K2;TPM4;ACTN1;RPS5;ADAM10;HSPG2;PROCR;ADAM17;ARMC5;RPL27;LAP3;TLN2;PHLDB2;VCL;CORO1B;CORO1C;CNN3;ARHGAP22;DPP4;NCSTN;TSPAN9;EPB41L2;G3BP1;PIP5K1A;HSPA9;HSPA8;JUP;LAYN;MSN;IGF2R;UBOX5;DAB2;RPS29;TRIP6;FERMT2;NRP1;USP33;…	GO_Cellular_Component_2018
118	nucleolar part (GO:0044452)	60/154	1.53691e-05	0.000380811	18.2584	FOXA1;DCLRE1A;POP7;POP1;RPP30;AFF4;RRP9;DCAF1;FBL;CHCHD1;RPP38;PRMT7;RSAD2;DDX11;PLRG1;TERF1;B3GNT9;PSPC1;EEF1D;POLR1B;TMEM217;POLR1D;CD2BP2;IPPK;AKNA;SP140;NOLC1;SPATA2;MLLT1;CDKN2AIP;MALT1;DSN1;TCOF1;TAF1C;TWISTNB;RRS1;SNRPB2;E2F5;RREB1;NOP58;UTP4;TXNRD1;SMARCA5;SAMD4A;FOXJ2;APEX2;RRP1B;YY1AP1;PEX14;SMAD7;ARHGAP32;FAM111A;DAB2;KLF6;NFIC;UBE2N;CDK12;NFKBIE;MAP3K14;NOP53	GO_Cellular_Component_2018
119	secretory granule lumen (GO:0034774)	108/318	1.77607e-05	0.00041691	15.7081	FAM49B;SPARC;SERPINE1;PYCARD;PSMD6;PSMD2;PSMD3;PSMD1;ACAA1;B2M;GYG1;ARSA;NHLRC3;IST1;ACTN1;ARMC8;ILF2;SLPI;CRISPLD2;SERPING1;SCG3;VCL;KPNB1;CFD;PSMD12;PSMD11;PSMD14;TEX264;GNS;C3;SDCBP;DSN1;NEU1;ATG7;CTSA;GSDMD;HSPA8;JUP;IDH1;FUCA2;FN1;RAB27A;PRDX6;NFKB1;TF;SCCPDH;LCN2;MAN2B1;HPSE;NIT2;PCSK2;LGALS3BP;ORM1;SERPINA1;HSP90AB1;HEXB;GDI2;OLA1;CXCL1;TMSB4X;NAPRT;PGM2;GUSB;SPTAN1;SRGN;FGB;CCT2;FGA;SERPI…	GO_Cellular_Component_2018
120	nucleoplasm part (GO:0044451)	133/408	2.08399e-05	0.000464729	14.8568	DCLRE1B;MDC1;PRDM4;ICE1;ICE2;GTF2B;TONSL;JADE1;ZBTB20;JADE2;MKI67;VIRMA;YARS2;DCAF7;LSM11;TRIM25;TRIM22;DAXX;SCAF11;ADPRHL2;NSMCE2;GTF2F1;MED6;MED7;HCFC1;GEMIN4;GEMIN5;GEMIN6;NUP98;TP53;ZCCHC8;KMT2D;SRCAP;KMT2A;DHX8;DHX9;KMT2B;TCF7;PRDM15;HIF1A;GTF2E1;GTF2E2;DSN1;STK35;ORC3;NACC1;ABL1;HIVEP1;RPRD1B;TP53BP1;RREB1;TOE1;WWTR1;CDT1;CREBBP;ZFHX3;CBX4;SETD1B;EAF1;TRIP4;NFATC1;NR1D1;ZWINT;SETX;UBOX5;H1F…	GO_Cellular_Component_2018
121	lysosome (GO:0005764)	137/423	2.25445e-05	0.000478803	14.6532	SCARB2;PI4K2B;SPPL2A;RNF19B;TMEM97;ZFYVE26;LAPTM4A;STS;LAMP1;NAGLU;LAMP2;ANKFY1;ENPP1;ATP6V1E1;HLA-DOB;GYG1;CHID1;VPS18;ARSA;ATP6V1G1;SZT2;VPS33B;SLC11A2;AP5B1;HSPG2;MFSD12;WDR81;RRAGC;HGS;RAB38;PHIP;UBA52;ARL8B;RAB5C;TMEM63A;SDC4;PSEN2;ADRB2;PSEN1;PLD1;GNS;DPP4;NCSTN;SNX1;SNX2;PSAP;NEU1;VPS11;ATP6V0A2;RDH14;SLC38A9;SLC15A3;HLA-DQA1;ATP6V1C2;CTSA;UVRAG;HSPA8;HLA-DRB5;FUCA2;HPS1;GLMP;RAB27A;LNPEP;…	GO_Cellular_Component_2018
122	small ribosomal subunit (GO:0015935)	27/54	2.269e-05	0.000459988	22.608	MRPS14;RPS4X;RPS15;RPS14;RPS16;RPS15A;RPS19;RPS18;RACK1;RPS3;RPS11;RPS27A;RPS13;MCTS1;IMP3;RPS5;MRPS18A;LARP4;MRPS18C;RPS25;RPS27;RPS29;RPS20;RPS21;RPS24;EIF4G1;RPS23	GO_Cellular_Component_2018
123	cytosolic small ribosomal subunit (GO:0022627)	25/50	4.52778e-05	0.000877996	21.1473	RPS15;RPS4X;RPS14;RPS16;RPS15A;RPS19;RPS18;RACK1;RPS3;RPS11;RPS27A;RPS13;MCTS1;RPS5;MRPS18A;LARP4;MRPS18C;RPS25;RPS27;RPS29;RPS20;RPS21;RPS24;EIF4G1;RPS23	GO_Cellular_Component_2018
124	cytosolic proteasome complex (GO:0031597)	2020-08-09	6.92727e-05	0.00128732	35.997	PSMC5;PSMC6;PSMC3;PSMC4;PSMC1;PSMD2;PSMC2;PSMD1	GO_Cellular_Component_2018
125	lysosomal lumen (GO:0043202)	37/87	7.53778e-05	0.00134474	17.0708	SCARB2;ASAH1;SDC4;IDUA;HEXB;HEXA;GBA;GNS;CTSS;SGSH;ACAN;NAGLU;CTSL;SMPD1;LAMP2;PSAP;NEU1;GUSB;GYG1;GPC6;CTSB;CHID1;CTSA;ARSA;CD74;HSPA8;HSP90AA1;HSPG2;TCN2;NPC2;MAN2B2;GLB1;MAN2B1;TPP1;HPSE;AGRN;GLA	GO_Cellular_Component_2018
126	fibrillar center (GO:0001650)	50/132	0.000172441	0.00295803	13.8789	FOXA1;DCLRE1A;AFF4;DCAF1;FBL;CHCHD1;RPP38;PRMT7;RSAD2;DDX11;PLRG1;TERF1;B3GNT9;PSPC1;EEF1D;TMEM217;CD2BP2;AKNA;SP140;NOLC1;SPATA2;MLLT1;MALT1;DSN1;TCOF1;TAF1C;RRS1;SNRPB2;E2F5;RREB1;NOP58;UTP4;TXNRD1;SMARCA5;SAMD4A;FOXJ2;APEX2;YY1AP1;PEX14;SMAD7;ARHGAP32;FAM111A;DAB2;KLF6;NFIC;UBE2N;CDK12;NFKBIE;MAP3K14;NOP53	GO_Cellular_Component_2018
127	phagocytic vesicle (GO:0045335)	35/84	0.000189857	0.00313615	15.0973	STX12;NCF2;UNC93B1;HFE;NCF4;TCIRG1;RAB43;SNX3;RAB20;ATP6V0A2;STX4;SRGAP2;B2M;ABCA1;ATP6V0E1;ANXA3;HLA-B;RAB39A;TAP1;HLA-C;ANXA11;CYBA;HLA-A;HLA-F;HLA-G;TAPBP;HLA-E;RAB32;VAMP8;FMNL1;RAB14;RAB9A;RAB38;RAB7B;RAB7A	GO_Cellular_Component_2018
128	nuclear proteasome complex (GO:0031595)	2020-07-08	0.000261731	0.00416901	30.5166	PSMD12;PSMC5;PSMC6;PSMC3;PSMC4;PSMC1;PSMC2	GO_Cellular_Component_2018
129	preribosome (GO:0030684)	32/76	0.000279826	0.00430353	14.5656	WDR3;RRP1;NAT10;NOC4L;WDR46;RRP9;NOL6;FBL;EMG1;PDCD11;PES1;BMS1;RRS1;RIOK2;UTP20;ZNF622;UTP14A;MDN1;NOP58;UTP6;IMP3;NGDN;RRP1B;UTP18;FTSJ3;BYSL;BOP1;TBL3;LAS1L;TSR1;MPHOSPH10;SRFBP1	GO_Cellular_Component_2018
130	large ribosomal subunit (GO:0015934)	31/73	0.00028861	0.00429067	14.6349	RPL30;RPL3;RPL32;RPL31;RPL34;RPL11;MRPL17;RPL10A;RPL9;RPL7;MRPL1;RPL18A;RPL36AL;RPL36;RPL14;RPL35;RPL38;RPL37;ZNF622;RPL18;RPL39;RPL19;RPL35A;RPL23A;RPL27A;RPL24;GEMIN5;RPL27;RPL26;RPL29;RPL28	GO_Cellular_Component_2018
131	cytosolic large ribosomal subunit (GO:0022625)	30/70	0.000296489	0.00426561	14.7209	RPL30;RPL3;RPL32;RPL31;RPL34;RPL11;RPL10A;RPL9;RPL7;MRPL1;RPL18A;RPL36AL;RPL36;RPL14;RPL35;RPL38;RPL37;ZNF622;RPL18;RPL39;RPL19;RPL35A;RPL23A;RPL27A;RPL24;GEMIN5;RPL27;RPL26;RPL29;RPL28	GO_Cellular_Component_2018
132	Cajal body (GO:0015030)	18/35	0.000333506	0.00464823	17.4093	TOE1;SRRM2;ZNF473;NOP58;ELL;ICE1;ICE2;ISG20;FBL;NPAT;SART1;PRPF4;LSG1;SART3;PRPF3;CDK2;WRAP53;ZPR1	GO_Cellular_Component_2018
133	ficolin-1-rich granule (GO:0101002)	64/185	0.000479398	0.00647914	11.1799	SERPINA1;HSP90AB1;TNFAIP6;TMEM179B;TCIRG1;CTSS;PSMD6;LAMP1;PSMD2;FTH1;LAMP2;PSMD3;SIRPA;PGM2;GUSB;GYG1;CTSB;DSP;HSP90AA1;DBNL;APAF1;DYNLT1;PGAM1;AMPD3;DYNLL1;ILF2;PSMA5;DYNC1LI1;CRISPLD2;PSMA2;PLEKHO2;ALDOA;VCL;KPNB1;CFD;CSTB;PSMD12;ASAH1;PSMD11;PSMD14;CAB39;MVP;GSTP1;UBR4;PRCP;GNS;CST3;PSMB7;CAND1;PSMB1;CCT8;ATG7;GSDMD;HSPA8;JUP;IDH1;HUWE1;NFASC;LRG1;PSMC3;GLB1;PSMC2;HSPA1B;HSPA1A	GO_Cellular_Component_2018
134	vacuolar lumen (GO:0005775)	57/162	0.000590849	0.00775056	11.0598	SCARB2;HEXB;HEXA;GDI2;CTSS;SGSH;PYCARD;NAGLU;CTSL;NAPRT;SMPD1;LAMP2;PSMD1;GUSB;GYG1;CHID1;ARSA;CCT2;HSP90AA1;NHLRC3;IST1;TUBB;HSPG2;NPC2;ASAH1;GRN;SDC4;IDUA;GBA;GNS;C3;SDCBP;ACAN;DSN1;CREG1;PSAP;NEU1;CCT8;GPC6;CTSA;HSPA8;CD74;DYNC1H1;PTGES2;FUCA2;TUBB4B;PRDX6;TCN2;FABP5;MAN2B2;GLB1;TPP1;MAN2B1;HPSE;AGRN;GLA;FRK	GO_Cellular_Component_2018
135	nuclear replication fork (GO:0043596)	2020-08-11	0.000794822	0.0101283	21.9485	MMS22L;WDHD1;PCNA;ZMIZ2;SMARCA5;TONSL;BAZ1B;NUGGC	GO_Cellular_Component_2018
136	ER to Golgi transport vesicle membrane (GO:0012507)	24/55	0.000847903	0.0105046	13.0498	CD74;SEC16B;MCFD2;HLA-DRB5;SEC24A;SAR1A;SAR1B;PEF1;HFE;GOSR2;HLA-B;HLA-C;HLA-A;HLA-F;HLA-G;HLA-E;VTI1A;HLA-DRA;SEC24D;B2M;SEC24C;HLA-DQA1;HLA-DPA1;SEC31A	GO_Cellular_Component_2018
137	cytoplasmic vesicle lumen (GO:0060205)	47/130	0.00088411	0.0106571	10.7482	CFD;PCSK2;CSTB;PSMD12;PDXK;SPARC;PSMD11;HSP90AB1;PSMD14;CAB39;MVP;GSTP1;GDI2;PYCARD;C3;PSMB7;PSMD6;HSPH1;CAND1;PSMD2;PSMD3;PSMB1;PGM2;CCT8;GYG1;ATG7;HSPA8;HSP90AA1;SERPINB1;DBNL;APAF1;DYNLT1;IDH1;PGAM1;HUWE1;AMPD3;NFKB1;PSMA5;TF;PSMC3;CRISPLD2;PSMA2;PSMC2;SAA1;SCG3;ALDOA;VCL	GO_Cellular_Component_2018
138	azurophil granule (GO:0042582)	54/155	0.00105359	0.0123658	10.0989	PIGR;B4GALT1;TMEM179B;HFE;HEXB;HEXA;GDI2;PYCARD;GLIPR1;LAMP1;NAPRT;LAMP2;C3AR1;TOM1;PSMD1;GUSB;ARSA;CCT2;NHLRC3;IST1;TUBB;ANXA11;CKAP4;VAMP8;NPC2;DNAJC5;CD63;GRN;RAB5C;BRI3;MGST1;PRCP;PSEN1;GNS;C3;SDCBP;NCSTN;DSN1;CREG1;PSAP;STOM;CCT8;CTSA;DYNC1H1;PTGES2;FUCA2;TUBB4B;PRDX6;BST2;FABP5;GLB1;MAN2B1;GLA;FRK	GO_Cellular_Component_2018
139	lytic vacuole (GO:0000323)	62/184	0.00123944	0.0141741	9.53608	PLEKHF1;CLTC;PCSK9;TMEM97;CTSS;BBC3;SGSH;FYCO1;FLCN;CTSO;STS;LAMP1;NAGLU;CTSL;SMPD1;LAMP2;ACP2;GUSB;HLA-DOB;CD34;CTSB;CHID1;VPS18;ARSA;TMEM150B;DTX3L;VPS33B;HCK;RRAGC;HGS;NPC2;RAB38;RAB7B;RAB7A;GRN;SRC;UNC93B1;GBA;ADRB2;SNX1;SNX2;DRAM1;PSAP;NEU1;VPS11;SLC17A5;SLC38A9;RILP;CTSA;UVRAG;HSPA8;HPS1;FUCA2;GLMP;RAB27A;RAB14;RAB12;HLA-DRA;RAB9A;TPP1;HPSE;GLA	GO_Cellular_Component_2018
140	small nuclear ribonucleoprotein complex (GO:0030532)	2020-11-19	0.0014003	0.0156134	16.0858	PRPF4;SF3B3;SF3A2;LSM6;LSM11;SNRPD2;SNRPD1;TGS1;GEMIN4;SNRPG;SNRPE	GO_Cellular_Component_2018
141	U2-type catalytic step 2 spliceosome (GO:0071007)	15/30	0.00150704	0.0163937	13.737	SRRM2;AQR;DHX8;CDC5L;CWC15;PLRG1;PRPF19;CDC40;XAB2;SNRNP40;SNRPD2;SNRPD1;SNRPB2;SNRPE;RBM22	GO_Cellular_Component_2018
142	specific granule (GO:0042581)	55/161	0.00159286	0.0169147	9.30553	SNAP25;ORM1;ITGAM;CXCL1;PTPRJ;SLC2A5;MMP25;C3AR1;TOM1;OLR1;ACAA1;B2M;SPTAN1;CD53;ANXA3;ANXA11;ADAM10;CYBA;ARMC8;KCNAB2;TNFRSF1B;ILF2;CKAP4;VAMP8;CEACAM1;SLPI;DNAJC5;CD47;SLC27A2;VCL;KPNB1;PDXK;TMEM63A;UBR4;GPR84;PLD1;PGRMC1;NEU1;ORMDL3;MLEC;STOM;STX4;HMOX2;LAIR1;GSDMD;JUP;RAB27A;NFKB1;ERP44;LRG1;LCN2;DEGS1;HPSE;NIT2;FRK	GO_Cellular_Component_2018
143	small-subunit processome (GO:0032040)	17/36	0.0016664	0.0172841	12.7731	NOP58;UTP6;IMP3;WDR3;NGDN;NOC4L;WDR46;UTP18;NOL6;RRP9;FBL;EMG1;TBL3;PDCD11;MPHOSPH10;UTP20;UTP14A	GO_Cellular_Component_2018
144	transcriptionally active chromatin (GO:0035327)	2020-12-22	0.00171528	0.0173867	14.6873	KMT2E;EXOSC10;EXOSC4;ELL;ICE1;ICE2;CTR9;WDR61;EXOSC3;SUPT6H;AFF4;PELP1	GO_Cellular_Component_2018
145	methylosome (GO:0034709)	2020-08-12	0.00188898	0.0187219	17.6793	PRMT5;SNRPD2;PRMT1;SNRPD1;CLNS1A;SNRPG;ERH;SNRPE	GO_Cellular_Component_2018
146	nuclear replisome (GO:0043601)	2020-10-17	0.00197412	0.0191404	15.4897	POLD3;PRIM2;POLA2;HELB;PRIM1;POLD1;POLE2;POLE3;MCM3;NUGGC	GO_Cellular_Component_2018
147	mitochondrial respiratory chain complex IV (GO:0005751)	2020-10-17	0.00197412	0.0187331	15.4897	C15ORF48;MT-CO1;COX4I1;UQCRFS1;MT-CO2;UQCRC2;MT-CO3;COX5B;COX5A;COX7C	GO_Cellular_Component_2018
148	nuclear chromosome, telomeric region (GO:0000784)	39/108	0.00237328	0.0220517	9.22778	DCLRE1B;DCLRE1A;FEN1;SP100;PCNA;MCM7;NAT10;BRCA2;PPP1CC;ORC4;PURA;SMCHD1;SLX4;ORC1;TNKS2;ORC3;POLD1;NLRP2;UPF1;SSB;CBX3;ALYREF;XRCC3;RPA2;TFIP11;TERF1;THOC7;PML;TOX4;RAD51D;MSH2;H2AFY2;APEX1;MCM3;MCM4;MCM5;DNA2;MCM6;MCM2	GO_Cellular_Component_2018
149	lysosomal membrane (GO:0005765)	90/292	0.00285345	0.0259722	7.63605	SCARB2;PI4K2B;SLC35F6;PIGR;B4GALT1;PLEKHF1;RNF13;TMEM179B;HFE;CLTC;SPPL2A;CLTA;PCSK9;AP2A1;ECE1;TCIRG1;LITAF;MFSD8;ZFYVE26;GLIPR1;LAPTM4A;LAMP1;LAMP2;C3AR1;TOM1;ANKFY1;ENPP1;ATP6V1E1;HLA-DOB;HLA-DPA1;SLC36A1;VPS18;ATP6V1G1;SZT2;SLC11A2;AP5B1;MFSD12;CKAP4;VAMP8;WDR81;DNAJC5;PHIP;UBA52;TLR3;RAB7A;ARL8B;CD63;TMEM63A;RAB5C;BRI3;GBA;TGFBRAP1;MGST1;CLEC16A;PSEN2;PRCP;PSEN1;PLD1;WDR24;TMEM165;DPP4;NCSTN…	GO_Cellular_Component_2018
150	histone methyltransferase complex (GO:0035097)	21/50	0.00309069	0.027569	10.2636	KDM6B;SUZ12;PRMT5;KMT2D;PRDM4;KMT2A;EED;SETD1B;KMT2B;CXXC1;EPOP;HDAC9;USF1;HCFC1;RBBP4;H2AFY2;RBBP5;MTF2;RBBP7;KDM6A;EZH2	GO_Cellular_Component_2018
151	Proteasome	37/46	6.47881e-16	1.96308e-13	118.944	PSMD12;PSMD11;PSMD14;POMP;PSMB10;PSMB6;PSMB7;PSMB4;PSMD6;PSMB5;PSMD4;PSMB2;PSMB3;PSMD2;PSMB1;PSMD3;PSMD1;PSMF1;ADRM1;PSMB8;PSMB9;PSMA5;SEM1;PSMA6;PSMC5;PSMA3;PSMC6;PSMA4;PSMC3;PSMA1;PSMC4;PSMA2;PSME3;PSMC1;PSMC2;PSME1;PSME2	KEGG_2019_Mouse
152	TNF signaling pathway	59/110	1.03083e-11	1.56171e-09	57.3741	CSF2;CSF1;TRADD;TNFAIP3;CXCL1;CXCL3;TNF;CXCL2;CX3CL1;ICAM1;CASP7;CASP8;CREB3L3;CASP3;MAP3K8;DNM1L;JUNB;MAP2K3;EDN1;IL15;TRAF2;TRAF1;TNFRSF1B;CREB3;CREB1;TRAF3;IL1B;IRF1;LTA;BIRC2;BIRC3;CEBPB;ATF6B;PIK3R3;NOD2;PTGS2;RELA;SOCS3;CCL5;CCL2;RIPK1;MAP2K6;JUN;VCAM1;JAG1;MLKL;CCL20;DAB2IP;CFLAR;SELE;NFKB1;NFKBIA;CXCL10;IL6;BCL3;FAS;TAB2;MAP3K14;IL18R1	KEGG_2019_Mouse
153	Spliceosome	65/132	1.28902e-10	1.30192e-08	47.4142	RBM25;EIF4A3;DDX42;HNRNPU;PRPF19;PQBP1;SART1;SNRPD2;SNRPD1;SNRNP70;MAGOH;DHX16;CTNNBL1;RBM17;AQR;NCBP1;PLRG1;WBP11;CDC40;PRPF4;RBMXL1;PRPF6;PRPF3;SNRPG;SRSF2;SRSF3;SRSF4;PPIH;SNRPE;SRSF7;SNRPA;RBM22;SF3B4;DDX5;SF3B2;SF3B3;DHX8;SRSF1;ZMAT2;PUF60;PCBP1;SNRPB2;HNRNPA1;SMNDC1;SF3A3;HSPA8;SF3A1;HNRNPA3;PRPF38A;SF3A2;ALYREF;CDC5L;CWC15;MAGOHB;U2SURP;CHERP;HNRNPM;LSM8;XAB2;SNRNP40;LSM6;ACIN1;HNRNPC;HSPA…	KEGG_2019_Mouse
154	Epstein-Barr virus infection	92/229	1.74866e-08	1.32461e-06	30.3422	CD40;TRADD;TNFAIP3;TNF;ICAM1;PSMD6;CCND3;TBK1;CASP8;PSMD4;SIN3A;MYC;PSMD2;CASP3;PSMD3;BLNK;PSMD1;CIR1;SKP2;B2M;IKBKE;JAK1;MAP2K3;IFNAR2;APAF1;DDX58;TAP2;TAP1;TRAF2;TYK2;TAPBP;CCNE2;IRF3;CCNE1;TRAF3;OAS2;TRAF6;OAS3;BTK;IRF7;CD44;IRF9;TLR2;PSMD12;PSMD11;PSMD14;PIK3R3;RELA;RELB;BCL2L11;E2F1;E2F2;RIPK1;E2F3;BAK1;BID;MAP2K6;LYN;JUN;GADD45B;GADD45A;STAT1;STAT2;STAT3;ADRM1;EIF2AK2;ISG15;NFKB1;GADD45G;NF…	KEGG_2019_Mouse
155	DNA replication	23/35	1.48619e-07	9.00629e-06	43.6851	RFC5;RNASEH2C;PRIM2;FEN1;RFC3;PCNA;MCM7;LIG1;RFC2;PRIM1;RPA2;POLD3;POLA2;POLD1;POLE2;POLE3;MCM3;MCM4;MCM5;MCM6;SSBP1;DNA2;MCM2	KEGG_2019_Mouse
156	Legionellosis	32/58	2.29086e-07	1.15688e-05	35.6677	ITGAM;SAR1A;SAR1B;CXCL1;CXCL3;CXCL2;TNF;RELA;HSPD1;PYCARD;C3;BCL2L13;CASP7;CASP8;CASP3;HSF1;CASP1;IL12A;HSPA8;APAF1;IL18;NFKB1;NFKB2;NFKBIA;IL6;IL1B;CYCS;TLR5;HSPA1B;MYD88;TLR2;HSPA1A	KEGG_2019_Mouse
157	Ribosome	69/170	6.48479e-07	2.80699e-05	24.4536	RPL30;RPL3;RPL32;RPL31;MRPS14;RPL34;MRPS11;MRPL36;RPL10A;RPL9;MRPL32;RPL7;RPS15;MRPL4;RPS4X;RPS14;RPS16;MRPL1;RPS19;RPL18A;RPL36AL;RPS18;RPL36;RPL35;RPL38;RPL37;MRPL9;RPS11;RPL39;RPS13;RPS12;RPS5;MRPS18A;MRPS2;MRPS18C;RPL24;RPL27;RPL26;RPL29;RPL28;UBA52;MRPL18;RPL11;MRPL16;MRPL17;MRPL14;MRPL15;MRPL20;RPS15A;RPL14;RPS3;RPL18;RPS27A;RPL19;MRPL27;MRPL28;RPL35A;RPL23A;RPS25;RPS27;RPS29;MT-RNR2;RPL27A…	KEGG_2019_Mouse
158	Influenza A	67/168	1.9593e-06	7.42084e-05	22.1629	CIITA;NXT1;ADAR;NXT2;TNF;ACTB;ACTG1;ICAM1;PYCARD;IFIH1;TBK1;TNFSF10;CASP1;EP300;TRIM25;IL12A;KPNA2;JAK2;IKBKE;AGFG1;JAK1;MAP2K3;IFNAR2;MAP2K2;RSAD2;DDX58;IFNGR1;IFNGR2;IL18;TYK2;TICAM1;IL1A;IRF3;OAS2;IL1B;OAS3;IRF7;NUP98;IRF9;TLR3;PIK3R3;TMPRSS2;RELA;SOCS3;PABPN1;CCL5;CCL2;MAP2K6;HSPA8;CREBBP;JUN;STAT1;MX2;STAT2;EIF2AK2;EIF2S1;NFKB1;PML;NFKBIA;CXCL10;MAVS;IL6;CYCS;FAS;MYD88;HSPA1B;HSPA1A	KEGG_2019_Mouse
159	Measles	59/144	2.84304e-06	9.57158e-05	22.1244	TRADD;TNFAIP3;ADAR;BBC3;IFIH1;CCND3;TBK1;CASP8;CASP3;RACK1;IL12A;IKBKE;JAK1;IFNAR2;APAF1;DDX58;TYK2;IL1A;CCNE2;IRF3;CCNE1;TRAF3;OAS2;TRAF6;IL1B;OAS3;IRF7;IRF9;TLR2;PIK3R3;IL2RG;RELA;BAK1;BID;SLAMF1;STAT5A;HSPA8;JUN;STAT1;MX2;STAT2;STAT3;MSN;EIF2AK2;EIF2S1;NFKB1;NFKBIA;MAVS;IL6;CDK4;CDK2;CYCS;FAS;BAX;EIF3H;TAB2;MYD88;HSPA1B;HSPA1A	KEGG_2019_Mouse
160	Hepatitis B	64/163	6.05075e-06	0.000183338	19.9479	TNF;IFIH1;TBK1;CASP8;CREB3L3;MYC;CASP3;EP300;JAK2;IKBKE;JAK1;MAP2K3;MAP2K2;APAF1;DDX58;TYK2;TICAM1;HSPG2;CREB3;CREB1;CCNE2;IRF3;CCNE1;TRAF3;TRAF6;VDAC3;IRF7;TLR3;TLR2;PCNA;ATF6B;SRC;PIK3R3;RELA;E2F1;STAT4;E2F2;PTK2B;STAT6;E2F3;BID;MAP2K6;STAT5A;CREBBP;JUN;SMAD3;EGR3;MAP3K1;STAT1;STAT2;STAT3;NFATC3;NFATC1;NFKB1;NFKBIA;MAVS;IL6;CDK2;CYCS;FAS;BAX;TAB2;GRB2;MYD88	KEGG_2019_Mouse
161	Apoptosis	57/141	6.78835e-06	0.000186988	20.3415	HRK;TRADD;TNF;ACTB;LMNB2;CTSS;ACTG1;LMNB1;BBC3;TUBA1C;CTSO;CASP7;TUBA1B;CASP8;CTSL;CASP3;TNFSF10;CASP2;SPTAN1;CTSB;DAXX;PARP3;MAP2K2;PARP4;APAF1;TRAF2;TRAF1;SEPT4;TUBA4A;ERN1;BIRC2;BIRC3;ITPR2;PIK3R3;CSF2RB;ITPR3;RELA;SPTA1;BCL2L11;RIPK1;BAK1;BID;MCL1;NGFR;JUN;GADD45B;GADD45A;DAB2IP;CFLAR;EIF2S1;NFKB1;GADD45G;NFKBIA;CYCS;FAS;BAX;MAP3K14	KEGG_2019_Mouse
162	RNA transport	65/167	7.22192e-06	0.000182353	19.4831	EIF4A1;POP7;NUP107;NXT1;NUP188;POP1;FMR1;POP4;RPP30;EIF4A3;NXT2;PNN;SUMO1;MAGOH;NUP62;SUMO2;XPO5;RPP38;NUP214;UPF1;PRMT5;NCBP1;ELAC2;SENP2;THOC7;SRRM1;NUP93;CLNS1A;NUP50;GEMIN4;GEMIN5;GEMIN6;NUP54;NUP98;RPP25;KPNB1;NUP205;POM121;DDX20;NUP160;NUP85;TGS1;TPR;EIF4EBP2;SAP18;NUP88;PAIP1;EIF2B5;RANBP2;EIF2B3;EIF2B2;NUP155;ALYREF;NUP153;EIF2S2;MAGOHB;EIF2S1;TACC3;EIF3G;EIF3H;ACIN1;EIF3E;EIF3F;EIF3D;EIF…	KEGG_2019_Mouse
163	Hepatitis C	62/160	1.36583e-05	0.000318342	18.3529	CD81;TRADD;IFIT1;TNF;CLDN1;TBK1;CASP8;PPP2R1B;MYC;CASP3;CLDN23;IKBKE;YWHAG;JAK1;IFNAR2;MAP2K2;RSAD2;APAF1;DDX58;TRAF2;TYK2;TICAM1;PIAS1;IRF3;TRAF3;OAS2;CLDN14;PSME3;TRAF6;OAS3;IRF7;CLDN18;IRF9;TLR3;PIK3R3;RELA;SOCS3;E2F1;E2F2;RIPK1;E2F3;BAK1;BID;STAT1;MX2;STAT2;STAT3;EIF2AK2;CFLAR;EIF2S1;NFKB1;NFKBIA;CXCL10;MAVS;CDK4;CDK2;CYCS;FAS;BAX;CTNNB1;GRB2;EIF3E	KEGG_2019_Mouse
164	Pathways in cancer	168/535	2.04738e-05	0.000443112	14.3351	CSF3R;KEAP1;ETS1;IGF1R;RASSF1;CCND3;TFG;CDH1;MYC;RASSF5;PIM1;EP300;IL12A;SKP2;IL13RA1;IFNAR2;IL15RA;MAP2K2;WNT5B;DAPK1;TPM3;DAPK2;DAPK3;PGF;RUNX1;MSH6;MSH2;SMO;COL4A2;CCNE2;IL23A;COL4A1;CCNE1;COL4A4;COL4A3;IL6ST;NOTCH2;NOTCH1;MAX;EPAS1;TCF7;MGST1;LPAR1;LPAR2;PIK3R3;CSF2RB;HIF1A;RASGRP1;FOXO1;RASGRP3;WNT6;BCL2L11;TPR;ABL1;HMOX1;DVL3;WNT4;STAT5A;ZBTB17;CREBBP;JUN;JAG1;SMAD3;FZD5;JUP;GADD45B;FZD4;GA…	KEGG_2019_Mouse
165	NF-kappa B signaling pathway	43/102	2.65665e-05	0.000536643	18.7805	CD40;TRADD;TNFAIP3;PTGS2;TNF;CXCL2;RELA;MALT1;ICAM1;TNFSF13B;RELB;CCL4;BLNK;TRIM25;RIPK1;LBP;ERC1;PIAS4;LYN;VCAM1;GADD45B;TNFSF14;IL1R1;DDX58;TRAF2;TRAF1;CFLAR;TICAM1;NFKB1;NFKB2;NFKBIA;TRAF3;TRAF6;IL1B;BTK;LTA;PRKCQ;TAB2;CARD14;MAP3K14;MYD88;BIRC2;BIRC3	KEGG_2019_Mouse
166	Salmonella infection	35/78	3.02823e-05	0.00057347	19.7416	CSF2;ROCK2;CXCL1;WASL;CXCL3;CXCL2;ACTB;RELA;ACTG1;PYCARD;CCL4;CASP1;CCL3;FLNA;LBP;RILP;DYNC1H1;JUN;NOS2;IFNGR1;IFNGR2;RHOG;IL18;NFKB1;TJP1;IL1A;DYNC1LI1;DYNC1LI2;IL6;IL1B;PLEKHM2;TLR5;RAB7B;MYD88;PFN2	KEGG_2019_Mouse
167	IL-17 signaling pathway	39/91	3.96414e-05	0.00070655	18.3672	CSF3;CEBPB;CSF2;HSP90AB1;TRAF3IP2;TRADD;SRSF1;TNFAIP3;CXCL1;CXCL3;PTGS2;CXCL2;TNF;CXCL5;RELA;CASP8;TBK1;CASP3;CCL2;IKBKE;CCL17;HSP90AA1;JUN;CCL20;TRAF2;IL17RC;NFKB1;IL17RA;NFKBIA;FOSL1;CXCL10;IL6;MMP13;TRAF3;IL1B;TRAF6;LCN2;TAB2;IL17C	KEGG_2019_Mouse
168	Small cell lung cancer	39/92	5.32365e-05	0.000896149	17.639	MAX;PIK3R3;PTGS2;RELA;MYC;CASP3;E2F1;E2F2;E2F3;BAK1;SKP2;RXRG;ZBTB17;APAF1;LAMB3;GADD45B;NOS2;GADD45A;FN1;TRAF2;TRAF1;NFKB1;GADD45G;NFKBIA;CCNE2;COL4A2;TRAF3;COL4A1;CCNE1;CDK4;COL4A4;TRAF6;COL4A3;CDK2;RARB;BAX;CYCS;BIRC2;BIRC3	KEGG_2019_Mouse
169	NOD-like receptor signaling pathway	72/205	0.000131184	0.00209204	13.2749	HSP90AB1;TNFAIP3;CXCL1;CXCL3;TNF;CXCL2;PANX1;PYCARD;TBK1;CASP8;NAMPT;CASP4;CASP1;DNM1L;IKBKE;CTSB;JAK1;IFNAR2;GBP5;GABARAPL1;HSP90AA1;GBP7;RIPK2;IL18;CYBA;TRAF2;TYK2;TMEM173;TICAM1;AIM2;IRF3;TRAF3;OAS2;IL1B;TRAF6;OAS3;VDAC3;IRF7;TXNIP;VDAC2;RBCK1;BIRC2;IRF9;BIRC3;ITPR2;ITPR3;NOD1;NOD2;MEFV;TANK;RELA;CCL5;MFN2;CCL2;RIPK1;GBP2;GBP3;GSDMD;JUN;STAT1;STAT2;CARD6;ERBIN;NFKB1;NFKBIA;P2RX7;MAVS;IL6;ATG16…	KEGG_2019_Mouse
170	Toll-like receptor signaling pathway	40/99	0.000153165	0.00232045	15.0067	CD40;CXCL9;CD80;PIK3R3;TNF;RELA;TBK1;CASP8;CCL5;CCL4;CCL3;MAP3K8;IL12A;RIPK1;LBP;IKBKE;MAP2K6;MAP2K3;IFNAR2;JUN;MAP2K2;STAT1;TICAM1;NFKB1;NFKBIA;TLR1;CXCL10;CXCL11;IL6;IRF3;TRAF3;TRAF6;IL1B;IRF7;TAB2;IRF5;TLR5;MYD88;TLR3;TLR2	KEGG_2019_Mouse
171	RIG-I-like receptor signaling pathway	30/68	0.000159133	0.00229606	16.3147	OTUD5;TRADD;TNF;TANK;RELA;IFIH1;CASP8;TBK1;DHX58;TRIM25;IL12A;RIPK1;AZI2;IKBKE;MAP3K1;DDX58;TRAF2;ISG15;TMEM173;NFKB1;NFKBIA;CXCL10;CYLD;SIKE1;MAVS;IRF3;TRAF3;TRAF6;IRF7;TBKBP1	KEGG_2019_Mouse
172	Lysosome	47/124	0.000261164	0.00359694	13.2226	SCARB2;CD63;ASAH1;IDUA;HEXB;CLTC;HEXA;GBA;CLTA;TCIRG1;GNS;LITAF;CTSS;SGSH;MFSD8;GGA2;LAPTM4A;CTSO;GGA3;LAMP1;NAGLU;CTSL;LAMP3;SMPD1;LAMP2;PSAP;NEU1;ATP6V0A2;SLC17A5;ACP2;AP3S2;CTSE;GUSB;CTSB;CTSA;ARSA;SORT1;SLC11A2;M6PR;AP4B1;AP3B2;IGF2R;NPC2;GLB1;TPP1;MAN2B1;GLA	KEGG_2019_Mouse
173	Inflammatory bowel disease (IBD)	26/59	0.00043555	0.0057379	14.4201	RORA;NOD2;IL2RG;TNF;RELA;STAT4;IL12A;STAT6;IL12RB1;JUN;SMAD3;IFNGR1;STAT1;IFNGR2;STAT3;IL18;NFATC1;NFKB1;IL1A;IL6;MAF;IL23A;IL1B;TLR5;IL18R1;TLR2	KEGG_2019_Mouse
174	Kaposi sarcoma-associated herpesvirus infection	72/216	0.000748995	0.00945607	10.1434	CSF2;TRADD;CXCL1;CXCL3;CXCL2;ICAM1;ZFP36;TBK1;CASP8;MYC;CASP3;EP300;JAK2;IKBKE;JAK1;IFNAR2;GABARAPL1;MAP2K2;IFNGR1;TRAF2;TYK2;ATG14;TICAM1;HCK;CREB1;IRF3;TRAF3;MAPKAPK2;IRF7;IL6ST;TLR3;IRF9;SRC;PIK3R3;ITPR2;ITPR3;PTGS2;HIF1A;RELA;PIK3R5;C3;UBB;GNG5;GNG4;E2F1;E2F2;E2F3;BAK1;BID;MAP2K6;LYN;CCR1;CREBBP;JUN;STAT1;STAT2;STAT3;NFATC3;EIF2AK2;NFATC1;NFKB1;VEGFA;NFKBIA;RCAN1;IL6;CDK4;GNB4;CTNNB1;FAS;CYCS…	KEGG_2019_Mouse
175	Notch signaling pathway	22/49	0.000865114	0.0104852	13.389	PSENEN;NOTCH2;NUMBL;CREBBP;NOTCH1;JAG1;DTX3L;MAML1;PSEN2;DTX2;DTX3;PSEN1;DTX4;DLL1;DLL4;APH1A;ADAM17;NCSTN;NUMB;EP300;DVL3;CIR1	KEGG_2019_Mouse
176	Mismatch repair	2020-12-22	0.00171528	0.0199896	14.6873	RFC5;POLD3;MSH6;RFC3;PCNA;LIG1;MSH2;RFC2;EXO1;POLD1;RPA2;SSBP1	KEGG_2019_Mouse
177	Cytosolic DNA-sensing pathway	25/61	0.00197196	0.0221298	10.7939	CGAS;ADAR;RELA;PYCARD;TBK1;CCL5;CCL4;CASP1;RIPK1;IKBKE;ZBP1;DDX58;IL18;TMEM173;NFKB1;NFKBIA;CXCL10;IL6;MAVS;AIM2;IRF3;POLR3C;IL1B;IRF7;POLR1D	KEGG_2019_Mouse
178	AGE-RAGE signaling pathway in diabetic complications	37/101	0.00227129	0.0245786	9.42935	SERPINE1;PIK3R3;TNF;FOXO1;RELA;ICAM1;CASP3;PIM1;CCL2;JAK2;STAT5A;EGR1;JUN;EDN1;VCAM1;SMAD3;STAT1;PRKCE;STAT3;FN1;NFATC1;SELE;F3;NFKB1;AGT;VEGFA;COL1A1;IL1A;IL6;COL4A2;COL4A1;CDK4;COL4A4;IL1B;COL4A3;BAX;PLCD4	KEGG_2019_Mouse
179	Thyroid cancer	17/37	0.00241055	0.0251861	11.7107	RET;MAP2K2;GADD45B;TPM3;GADD45A;TCF7;NCOA4;GADD45G;TFG;CDH1;MYC;TPR;CCDC6;BAX;CTNNB1;BAK1;RXRG	KEGG_2019_Mouse
180	Tuberculosis	59/178	0.00246008	0.0248468	8.41975	CIITA;ITGAM;TRADD;TCIRG1;TNF;CTSS;CASP8;LAMP1;CASP3;LAMP2;EP300;IL12A;LBP;JAK2;JAK1;APAF1;KSR1;RIPK2;IFNGR1;SPHK1;IFNGR2;IL18;TLR1;IL1A;CREB1;IL23A;TRAF6;IL1B;RFX5;CLEC4E;TLR2;CEBPB;RAB5C;SRC;CAMK2A;NOD2;RELA;MALT1;HSPD1;C3;CYP27B1;IRAK2;ATP6V0A2;BID;HSPA9;PLK3;CD74;CREBBP;NOS2;IL10RB;STAT1;IL10RA;RFXANK;NFKB1;IL6;CYCS;BAX;CALM3;MYD88	KEGG_2019_Mouse
181	Necroptosis	58/176	0.00307704	0.0300756	8.05928	HSP90AB1;TRADD;TNFAIP3;TNF;PYCARD;CASP8;H2AFJ;FTH1;SMPD1;CHMP1A;TNFSF10;CASP1;DNM1L;JAK2;HIST1H2AC;JAK1;ZBP1;IFNAR2;HSP90AA1;PARP3;PARP4;PLA2G4E;IFNGR1;IFNGR2;PLA2G4C;TRAF2;TYK2;TICAM1;IL1A;IL1B;VDAC3;CHMP4B;VDAC2;RBCK1;SQSTM1;BIRC2;IRF9;TLR3;CHMP5;BIRC3;CAMK2A;SPATA2;STAT4;RIPK1;STAT6;BID;STAT5A;MLKL;STAT1;STAT2;STAT3;EIF2AK2;CFLAR;CYLD;HIST3H2A;H2AFY2;FAS;BAX	KEGG_2019_Mouse
182	Pertussis	29/76	0.00326516	0.030917	9.23606	ITGAM;NOD1;TNF;CXCL5;RELA;C2;PYCARD;C4B;C3;CASP7;CASP3;CASP1;IL12A;JUN;NOS2;TICAM1;NFKB1;IL1A;IL6;IRF3;IL23A;IL1B;IRF1;TRAF6;IRF8;SERPING1;CALM3;SFTPA1;MYD88	KEGG_2019_Mouse
183	JAK-STAT signaling pathway	54/164	0.00425864	0.039102	7.60005	CSF3;CSF3R;CSF2;GHR;CCND3;MYC;PIM1;EP300;IL12A;JAK2;IL13RA1;JAK1;PIAS4;IFNAR2;IL15RA;IL11;CISH;IL15;IFNGR1;IFNGR2;IL19;LIFR;TYK2;OSMR;PRLR;PIAS1;IL23A;IL6ST;STAM2;IRF9;IL20RA;PIK3R3;CSF2RB;IL2RG;SOCS2;SOCS3;SOCS1;STAT4;STAT6;IL12RB1;MCL1;STAT5A;CREBBP;IL10RB;STAT1;IL10RA;STAT2;STAT3;IL22RA1;IL6;IL7;GRB2;IL7R;PTPN2	KEGG_2019_Mouse
184	Leishmaniasis	25/67	0.00838123	0.0746916	7.54435	ITGAM;NCF2;NCF4;PTGS2;TNF;RELA;C3;IL12A;JAK2;JAK1;JUN;MARCKSL1;NOS2;IFNGR1;STAT1;IFNGR2;CYBA;NFKB1;NFKBIA;IL1A;IL1B;TRAF6;TAB2;MYD88;TLR2	KEGG_2019_Mouse
185	Osteoclast differentiation	42/128	0.011433	0.0989769	6.20351	CSF1;NCF2;NCF4;PIK3R3;TNF;RELA;RELB;SOCS3;SOCS1;BLNK;SIRPA;JUNB;MAP2K6;JAK1;IFNAR2;JUN;IL1R1;IFNGR1;STAT1;IFNGR2;STAT2;CYBA;NFATC1;TRAF2;TYK2;NFKB1;NFKB2;FOSL2;FOSL1;NFKBIA;CYLD;IL1A;CREB1;TRAF6;IL1B;BTK;TAB2;GRB2;LCP2;SQSTM1;MAP3K14;IRF9	KEGG_2019_Mouse
186	RNA degradation	29/83	0.0132342	0.111388	6.38954	BTG4;BTG3;BTG2;BTG1;WDR61;ENO1;TOB2;ENO3;EDC3;HSPD1;EDC4;EXOSC10;EXOSC4;EXOSC9;EXOSC3;EXOSC1;HSPA9;PNPT1;CNOT10;PATL1;CNOT4;LSM8;LSM6;XRN1;XRN2;SKIV2L;DCP1A;DCP2;DCP1B	KEGG_2019_Mouse
187	Glycosaminoglycan degradation	2020-10-21	0.0139502	0.11424	8.60216	NAGLU;IDUA;GLB1;HEXB;HEXA;HYAL4;HPSE;GUSB;GNS;SGSH	KEGG_2019_Mouse
188	C-type lectin receptor signaling pathway	37/112	0.0150425	0.119944	5.86245	SRC;ITPR2;PIK3R3;ITPR3;PTGS2;TNF;RELA;MALT1;RELB;PYCARD;CASP8;CASP1;IL12A;IKBKE;CCL17;PLK3;JUN;EGR3;KSR1;STAT1;STAT2;NFATC3;NFATC1;NFKB1;NFKB2;NFKBIA;CYLD;IL6;IL23A;IL1B;IRF1;MAPKAPK2;BCL3;CALM3;CLEC4E;MAP3K14;IRF9	KEGG_2019_Mouse
189	Cell cycle	40/123	0.0155514	0.120822	5.72524	ANAPC13;PCNA;MCM7;SMC3;PKMYT1;ORC4;CCND3;CDC45;ORC1;MYC;ORC3;ABL1;E2F1;EP300;E2F2;SFN;E2F3;E2F4;SKP2;E2F5;YWHAG;ZBTB17;CREBBP;SMAD3;GADD45B;GADD45A;CDC6;CDC25A;GADD45G;CCNE2;ESPL1;CCNE1;CDK4;CDK2;MCM3;MCM4;MCM5;MCM6;ANAPC2;MCM2	KEGG_2019_Mouse
190	Ferroptosis	16/40	0.0156732	0.118724	7.02884	ACSL1;NCOA4;SLC11A2;SLC40A1;ACSL5;ACSL4;CP;PCBP1;FTH1;LPCAT3;VDAC3;HMOX1;VDAC2;SLC39A8;GCLM;ATG7	KEGG_2019_Mouse
191	Cytokine-cytokine receptor interaction	85/292	0.0176618	0.130525	4.96814	ACVRL1;IL1RN;CD40;CSF3;CXCL9;CSF3R;CSF2;BMPR2;CSF1;IL27;CXCL1;CXCL3;TNF;CXCL2;CX3CL1;CXCL5;CXCL16;TNFSF13B;GHR;TNFSF10;TNFRSF8;IL12A;CCR7;IL13RA1;IFNAR2;IL15RA;IL11;IL1R1;IL15;IFNGR1;IFNGR2;IL18;IL19;LIFR;OSMR;TNFRSF1B;IL17RC;PRLR;IL17RA;IL1A;IL23A;IL1B;LTA;IL6ST;IL20RA;CSF2RB;IL2RG;ACVR1B;CCL8;CCL5;CXCR2;CCL4;CCL3;CCL2;TNFRSF14;IL12RB1;CCL17;RELT;CCR1;NGFR;TNFSF14;TNFSF15;CCL20;IL10RB;CD70;IL10R…	KEGG_2019_Mouse
192	Transcriptional misregulation in cancer	56/183	0.0183343	0.132269	5.17434	CD40;CCNT2;CSF2;ITGAM;SIX1;IGF1R;ELK4;HHEX;SIX4;SIN3A;MYC;NFKBIZ;KDM6A;LMO2;TRAF1;RUNX2;RUNX1;ETV6;MAF;NCOR1;EWSR1;RARA;NUPR1;BIRC3;DDX5;CEBPB;KMT2A;MAX;PRCC;DOT1L;TMPRSS2;MLLT1;MLLT3;FOXO1;RELA;BAK1;PROM1;RXRG;ZBTB17;NGFR;SMAD1;ARNT2;GADD45B;JUP;GADD45A;FUS;KLF3;NFKB1;PML;GADD45G;PER2;IL6;NR4A3;SP1;REL;BAX	KEGG_2019_Mouse
193	Homologous recombination	16/41	0.0201842	0.142228	6.44002	BARD1;XRCC2;TOP3A;XRCC3;RPA2;BRCA1;BRCA2;PALB2;POLD3;SEM1;BRIP1;RAD51D;POLD1;RAD54L;NBN;SSBP1	KEGG_2019_Mouse
194	Base excision repair	14/35	0.0230472	0.158712	6.37668	FEN1;PARP3;PCNA;PARP4;LIG1;XRCC1;APEX2;UNG;POLD3;NEIL3;POLD1;POLE2;APEX1;POLE3	KEGG_2019_Mouse
195	Toxoplasmosis	35/108	0.0237099	0.159647	5.12745	CD40;CIITA;TNF;RELA;PIK3R5;SOCS1;CASP8;CASP3;IL12A;JAK2;MAP2K6;JAK1;MAP2K3;HSPA8;LAMB3;NOS2;IFNGR1;IL10RB;STAT1;IFNGR2;IL10RA;STAT3;TYK2;NFKB1;NFKBIA;TRAF6;PPIF;CYCS;TAB2;MYD88;BIRC2;HSPA1B;BIRC3;TLR2;HSPA1A	KEGG_2019_Mouse
196	Rheumatoid arthritis	28/84	0.0279398	0.184038	5.04257	CSF2;CSF1;CD80;TCIRG1;TNF;CXCL5;TNFSF13B;ICAM1;CTSL;CCL5;CCL3;ATP6V0A2;CCL2;ATP6V1E1;ATP6V1C2;IL11;ATP6V1G1;JUN;IL15;CCL20;TNFSF13;IL18;VEGFA;IL1A;IL6;IL23A;IL1B;TLR2	KEGG_2019_Mouse
197	Th17 cell differentiation	33/102	0.0281208	0.181289	4.88543	HSP90AB1;RORA;GATA3;IL2RG;HIF1A;RELA;STAT6;JAK2;IL12RB1;RXRG;JAK1;STAT5A;JUN;HSP90AA1;SMAD3;IL1R1;IFNGR1;STAT1;IFNGR2;STAT3;NFATC3;NFATC1;TYK2;NFKB1;RUNX1;NFKBIA;IL6;IL23A;IL1B;RARA;PRKCQ;IL6ST;NFKBIE	KEGG_2019_Mouse
198	Basal cell carcinoma	22/63	0.0286116	0.180611	5.24761	WNT5B;FZD5;GADD45B;FZD4;GADD45A;FZD7;WNT7B;TCF7;FZD8;AXIN2;GLI1;GLI3;GADD45G;WNT6;SHH;BMP2;SMO;DVL3;BAX;CTNNB1;BAK1;WNT4	KEGG_2019_Mouse
199	Non-alcoholic fatty liver disease (NAFLD)	46/151	0.0324943	0.200934	4.41392	COX7B;NDUFB7;NDUFA11;IRS1;NDUFB11;COX4I1;PIK3R3;UQCR10;COX5B;TNF;COX7A1;COX7C;COX5A;RELA;SOCS3;CASP7;BCL2L11;CASP8;CASP3;UQCRFS1;CYC1;BID;NDUFA9;MLXIP;XBP1;JUN;NDUFA6;TRAF2;SDHD;PRKAB1;EIF2S1;NFKB1;COX6B1;ERN1;IL1A;IL6;NDUFS6;IL1B;NDUFS5;NDUFS4;UQCRC1;CYCS;FAS;BAX;UQCRC2;MAP3K11	KEGG_2019_Mouse
200	Cardiac muscle contraction	26/78	0.0332722	0.20163	4.79638	COX7B;COX4I1;ATP2A2;UQCR10;CACNA1C;COX5B;CACNA1F;COX7C;COX5A;COX7A1;SLC8A1;UQCRFS1;CACNA1S;CYC1;TPM4;TPM3;TNNC1;TPM1;CACNA2D2;ATP1B1;COX6B1;CACNB1;CACNB2;CACNB4;UQCRC1;UQCRC2	KEGG_2019_Mouse

## Sheet: GO_Molecular_Function
Rank	Term	Overlap	P.value	Adjusted.P.value	Combined.Score	Genes	database
1	RNA binding (GO:0003723)	562/1388	1.50158e-47	1.72832e-44	184.584	RPL30;POP7;SLC4A1AP;RPL3;RPL32;POP1;RPL31;POP4;RPL34;RRP1;HNRNPU;GPATCH4;HNRNPR;ENO1;RPL9;RRP8;RPL7;RRP9;PSMD4;RAVER1;ALKBH1;ZC3H12A;RPL36;RPL35;RPL38;RPL37;RPL39;DDX17;DDX11;NGDN;FNDC3B;RC3H1;DNTTIP2;FNDC3A;GTPBP1;DYNC1LI1;DDX39A;EWSR1;CLNS1A;RPL24;RPL27;SRFBP1;NUP98;RPL26;RPL29;RPL28;SF1;SLBP;PRKRIP1;RPN1;MRPL16;NOLC1;BAZ2A;MRPL14;MRPL15;WDR62;SAMSN1;RRP7A;MRPL20;LARP1;PRDX1;RRS1;PPARGC1B;TOE1;…	GO_Molecular_Function_2018
2	mRNA binding (GO:0003729)	77/180	1.02772e-08	5.91451e-06	33.2696	RBM27;EIF4A1;RBM25;SLC4A1AP;CELF1;FMR1;MRPS11;EIF4A3;HNRNPU;YBX3;EDC3;RPL7;RPS14;ZFP36;METTL14;SNRNP70;C1QBP;ZC3H12A;XPO5;RPL35;SNIP1;SNRNP35;RPS13;ZNF385A;CLUH;NCBP1;RPS5;RC3H1;RNF40;SLPI;NCL;GEMIN5;ETF1;NUP98;RPL26;TP53;FYTTD1;SLBP;DDX5;DHX9;SRSF1;CSTF2T;HNRNPLL;ZFP36L1;PURB;LARP1;UNK;PCBP1;NOCT;TPR;G3BP1;PPP1R8;RPS3;IGF2BP1;IGF2BP2;ZC3H15;CPSF6;SSB;SAMD4A;SAMD4B;TDRD7;PUM1;SUPT5H;HNRNPAB;PUM3;…	GO_Molecular_Function_2018
3	transcription coactivator activity (GO:0003713)	109/292	9.51834e-08	3.65187e-05	25.5185	MAML1;WWC1;JADE1;RORA;UBE2L3;GRIP1;TRIM28;ZMIZ2;TRIM24;EP300;JUNB;SOX4;MEF2A;DDX17;DAXX;SMARCC2;ACTN1;ARID5B;GTF2F1;MED6;MED7;HCFC1;PIAS1;PRPF6;CCNE1;SUB1;TBPL1;NUP98;ENY2;SRCAP;DHX9;MAX;GATA3;TAF5L;HELZ2;NPAT;MED30;PRDM16;PPARGC1B;BCL9L;ZBTB18;WWTR1;CREBBP;JUN;JUP;RBPMS;FUS;ECD;TRIP4;GLMP;NR1D2;NR1D1;TRERF1;NFKB2;TADA2B;COPS5;NFE2L3;KDM5A;CALCOCO1;CIITA;THRB;CITED2;TCF20;BRCA1;PQBP1;MED12;MED14;…	GO_Molecular_Function_2018
4	DNA binding (GO:0003677)	274/894	5.74081e-07	0.000165192	18.6232	EHF;IFIT5;HNRNPU;IKZF1;RPL7;ELK4;RPS15;SOX2;TRIM28;SOX15;MYC;ZC3H12A;TRIM26;HOXA1;SOX8;JUNB;MEF2A;NKX2-8;ZNF19;TIPIN;MAP1S;ZNF281;DDX11;HNF1A;WDR76;NEIL3;SLPI;XRN1;SUB1;RFX5;TFAM;TRIM16;DNA2;ATF5;TP53;CGGBP1;BLZF1;EPAS1;DHX9;XPA;ZNF22;GATA3;RTF1;ZNF24;HIF1A;BRIP1;PCBP1;PRDM16;HIVEP1;ALX4;HIVEP3;HIVEP2;PATZ1;ZNF268;ZBTB7A;RREB1;EGR1;CDT1;CREBBP;JUN;XBP1;FOXF1;XRCC2;XRCC3;SMARCA5;NR0B1;NR2F2;PBX4;Z…	GO_Molecular_Function_2018
5	transcription corepressor activity (GO:0003714)	79/204	1.00574e-06	0.000231521	22.6127	RERE;THRB;CITED2;NAB2;TONSL;BHLHE41;ATN1;HNRNPU;LIMD1;YBX3;ARHGAP35;TRIM28;BASP1;SIN3A;C1QBP;RUVBL2;DNMT3B;CIR1;JUNB;YAF2;TRIM22;TGIF1;PRMT5;DAXX;BATF3;ZHX2;TLE1;SFMBT1;ZNF281;ARID5A;ZBTB32;PAWR;ZHX1;PIAS1;NCOR1;TFEC;HAND1;RARA;SRSF2;ERF;ATF5;AJUBA;SF1;SP100;TOB2;HDAC9;RELB;HIRA;NPAT;CREG1;NRIP1;SAP18;DMAP1;BRD7;MSC;E2F7;WNT4;CASP8AP2;CBX4;PHF12;NR1H4;NR0B1;NR2F2;NR1D1;WTIP;PEX14;TBX18;HIPK2;DRAP…	GO_Molecular_Function_2018
6	core promoter binding (GO:0001047)	45/98	1.08455e-06	0.000208054	26.6663	KDM5A;CALCOCO1;NOTCH1;KMT2A;DHX9;HNRNPU;RORA;GATA3;CHD2;RELB;CIART;ELK4;IFI16;NRIP1;E2F1;EP300;E2F2;E2F3;SOX4;E2F7;NKX3-1;KLF10;ZBTB17;PRMT5;XBP1;ZFHX3;MYOCD;NPM1;STAT1;ZNF281;NR1D2;NR1D1;RUNX1;SFPQ;NR4A3;KANSL1;PSPC1;SP1;THRAP3;MTF1;TP53;NFE2L1;IRF9;ZNF431;EZH2	GO_Molecular_Function_2018
7	transcription regulatory region DNA binding (GO:0044212)	129/375	1.35065e-06	0.000222086	19.6581	FOXA1;HNRNPU;ARID4B;RORA;IKZF1;GABPB1;TTF1;TNF;ELK4;SOX2;CREB3L3;BASP1;MYC;TRIM24;EP300;ZNF567;BAHCC1;SOX4;CDK5RAP2;MEF2A;ZNF281;LMO2;ARID5A;ARID5B;HNF1A;RUNX1;PSPC1;TFAM;ATF5;TP53;KMT2D;NOTCH1;KMT2A;DHX9;MAX;TCF7;GATA6;GATA5;GATA3;RAI1;HIVEP1;HIVEP3;HIVEP2;RREB1;EGR1;ZBTB17;XBP1;JUN;SMAD3;GLMP;NR1D2;NR1D1;TRERF1;NFKB1;SMAD7;HNRNPL;H2AFY2;SP1;NFE2L3;CDK12;NFE2L1;EZH2;NFE2L2;SUV39H2;CALCOCO1;CIITA…	GO_Molecular_Function_2018
8	ubiquitin-like protein ligase binding (GO:0044389)	106/298	2.06311e-06	0.000296829	19.6898	UBE2L3;ACTG1;TRIM28;FBXO7;PIAS4;GABARAPL1;DAXX;FBXW7;DIO2;MUL1;MID1;RNF40;HGS;UQCRC1;TXNIP;TRIB1;TP53;UBA52;TRIB2;SQSTM1;ZNF675;BLZF1;VCL;ANAPC2;HIF1A;FOXO1;BAG5;DDRGK1;UBC;RIPK1;TNFRSF14;HSPA9;NGFR;HSPA8;JUN;SMAD3;FZD5;UBE2B;FZD4;NEK6;TRIP4;FZD8;ISG15;PRDX6;SMAD7;ABTB2;SPART;NFKBIA;UBOX5;NPLOC4;UBE2N;UBE2O;UBE2K;CD40;UBXN1;BRCA1;TUBA1B;CASP8;SUMO1;MAP1LC3C;CASP10;SUMO2;ARIH1;DNM1L;IKBKE;CCDC50;J…	GO_Molecular_Function_2018
9	transcription regulatory region sequence-specific DNA binding (GO:0000976)	104/293	2.86129e-06	0.000365928	19.1571	ZNF175;PRDM2;RORA;ENO1;ARHGAP35;CREB3L3;BAHCC1;SOX4;MEF2A;LMO2;ARID5B;HNF1B;HNF1A;RUNX1;PSPC1;XRN2;ATF5;TP53;CGGBP1;ZNF431;KMT2A;MAX;GATA6;GATA5;GATA3;RREB1;EGR1;CREBBP;XBP1;ZFHX3;SMAD3;FOXF1;PHF12;EAF2;PBX2;NR1D2;FOXN4;NR1D1;NFKB1;FOSL2;SETX;NR4A2;NR4A1;NR4A3;H2AFY2;SP1;REL;NFE2L3;NFE2L1;NFE2L2;KDM5A;SUV39H2;THRB;HMGB2;GLI1;FOXM1;CHD2;GLI3;HHEX;SIN3A;NKX3-1;KLF10;PRMT5;MYOCD;ETV6;ETV7;CREB3;SFPQ…	GO_Molecular_Function_2018
10	kinase binding (GO:0019900)	138/419	8.20699e-06	0.000944625	16.3084	CCNK;MAML1;WWC1;ACTB;PPP1CC;ZFP36;CCND3;RPS19;CHORDC1;CDK5RAP1;CIR1;FBXO5;FBXO7;TRIM22;CDK5RAP2;MAP2K3;IFNAR2;DAXX;FBXW5;ADAM10;VRK1;VRK2;TICAM1;MAPK8IP2;CDC25A;TUBA4A;MSH2;DOK7;CARD16;ATF5;SQSTM1;TP53;PRKRIP1;GATA6;HIF1A;BAG5;SOCS1;PIP5K1A;RAB11FIP2;BCL2L14;MAP2K6;CNTLN;BARD1;SMAD1;SMAD3;FZD5;GADD45A;NEK6;RCC2;TRIP4;MSN;CDC6;ZC3HC1;CYLD;MAVS;NR4A3;WNK1;TRIP6;FGFR1OP;CALM3;GRB2;MAP3K13;RAD9A;ACVR…	GO_Molecular_Function_2018
11	ubiquitin protein ligase binding (GO:0031625)	99/285	1.38239e-05	0.00144648	16.4344	UBE2L3;ACTG1;TRIM28;FBXO7;PIAS4;GABARAPL1;DAXX;FBXW7;DIO2;MUL1;MID1;RNF40;UQCRC1;TXNIP;TRIB1;TP53;UBA52;TRIB2;SQSTM1;ZNF675;BLZF1;VCL;ANAPC2;HIF1A;FOXO1;BAG5;UBC;RIPK1;TNFRSF14;HSPA9;NGFR;HSPA8;JUN;SMAD3;FZD5;UBE2B;FZD4;NEK6;FZD8;ISG15;PRDX6;SMAD7;ABTB2;SPART;NFKBIA;UBOX5;NPLOC4;UBE2N;UBE2O;UBE2K;CD40;UBXN1;BRCA1;TUBA1B;CASP8;SUMO1;MAP1LC3C;CASP10;SUMO2;ARIH1;DNM1L;IKBKE;CCDC50;JAK1;CCT2;GPR37;DD…	GO_Molecular_Function_2018
12	RNA polymerase II regulatory region sequence-specific DNA binding (GO:0000977)	147/461	2.81923e-05	0.00270411	14.1254	EHF;ZNF175;RORA;PRDM2;ENO1;PRDM1;BACH1;ETS1;ACTB;ARHGAP35;ETS2;ELK4;CREB3L3;MYC;RUVBL2;DPF2;SOX8;JUNB;MEF2A;NKX2-8;SMARCC2;ZGPAT;ZNF281;LMO2;ARID5B;HNF1B;HNF1A;RUNX1;RFX5;TBPL1;TFAM;ATF5;TP53;CGGBP1;ZNF277;AKNA;MAX;GATA6;GATA5;GATA3;ZBTB2;OTX1;RREB1;SKIL;ZBTB17;EGR1;SMAD1;JUN;XBP1;ZFHX3;SMAD3;POU2F1;FOXF1;PHF12;NFATC3;EAF2;PBX2;NR1D2;NFATC1;NR1D1;NFKB1;FOSL2;NFKB2;FOSL1;NR4A2;NR4A1;NR4A3;H2AFY2;S…	GO_Molecular_Function_2018
13	nuclear hormone receptor binding (GO:0035257)	27/57	7.63556e-05	0.0067604	18.9876	GTF2B;HIF1A;OASL;MED12;MED14;MED30;NUP62;NRIP1;EP300;PRAME;HMGN3;NCOA1;NCOA2;JUP;STAT1;NCOA3;ARID5A;NR0B1;ASXL1;MED25;NCOR1;MED24;THRAP3;TRIP6;CTNNB1;NCOA7;TRIP12	GO_Molecular_Function_2018
14	proteasome-activating ATPase activity (GO:0036402)	2020-06-06	0.00017455	0.0143505	36.589	PSMC5;PSMC6;PSMC3;PSMC4;PSMC1;PSMC2	GO_Molecular_Function_2018
15	cadherin binding (GO:0045296)	102/314	0.000208588	0.0160056	11.6409	RPL34;ENO1;CDH5;CDH4;CDH3;CDH2;TRIM29;CDH1;TRIM25;MB21D2;TBC1D10A;TMPO;SH3GLB1;IST1;SWAP70;CD2AP;HCFC1;RPL24;CHMP4B;RPL29;PHLDB2;VCL;LRRC59;TXNDC9;UBFD1;PSEN1;CORO1B;CNN3;SDCBP;SNX1;LARP1;SNX2;CALD1;BAG3;PCBP1;PRDX1;CDH22;CDH24;SFN;STXBP6;PROM1;ARGLU1;SPTBN1;ZC3H15;MARK2;GCN1;HSPA8;JUP;IDH1;PRDX6;EHD1;EHD4;EIF2S3;DHX29;EIF4G1;LAD1;HSP90AB1;OLA1;ATIC;CAPZB;RARS;RACK1;EFHD2;TNKS1BP1;ERC1;SPTAN1;NCK…	GO_Molecular_Function_2018
16	double-stranded RNA binding (GO:0003725)	27/60	0.00022399	0.0161133	15.9905	EIF4A1;HSP90AB1;DHX9;FMR1;PRKRIP1;CLTC;HNRNPU;OASL;HSPD1;IFIH1;DHX30;TUBA1B;DHX58;DGCR8;ZNF346;DDX58;ACTN1;RFTN1;EIF2AK2;MSN;TUBB4B;ILF2;MRPL44;OAS2;OAS3;VIM;TLR3	GO_Molecular_Function_2018
17	histone acetyltransferase binding (GO:0035035)	13/22	0.000389738	0.0263875	19.6138	MEF2A;EGR1;PCNA;EPAS1;STAT1;CITED2;ECD;TRIP4;HIF1A;GLI3;KANSL1;ZBTB7A;TP53	GO_Molecular_Function_2018
18	sequence-specific double-stranded DNA binding (GO:1990837)	43/113	0.000423088	0.0270541	12.4987	SUV39H2;THRB;KDM3B;KMT2A;DHX9;SRF;HNRNPU;RORA;MCM10;GATA3;HSPD1;PURB;ORC4;PURA;CDC45;CREB3L3;SIN3A;ORC3;BAHD1;MTA2;BAHCC1;SOX4;NKX3-1;MEF2A;EGR1;DDX11;NR1H4;NR1D2;NR1D1;NFKB1;TBX18;PER2;SFPQ;PER3;PSPC1;ZW10;GRWD1;CRY2;NFE2L3;RARA;RARB;NFE2L1;NFE2L2	GO_Molecular_Function_2018
19	double-stranded DNA binding (GO:0003690)	39/100	0.000433617	0.0262681	12.7692	FEN1;DHX9;UHRF1;PNKP;IFIT5;HMGB2;HNRNPU;MCM10;AFF3;AFF4;YBX3;PQBP1;RAD51AP1;PURB;PURA;IFI16;RPS3;ZBP1;NKX2-8;EGR1;CENPX;STAT1;DDX11;XRCC2;MBD1;XRCC3;TERF1;SAFB;MSH6;KIN;NEIL3;RAD51D;AIM2;MSH2;SP1;APEX1;RBMS1;TARDBP;CGGBP1	GO_Molecular_Function_2018
20	protein homodimerization activity (GO:0042803)	194/665	0.000496415	0.0285687	9.3848	GLDC;ABAT;ENO1;NUDT5;RPL7;CREB3L3;RPS19;ACOT7;SDS;ACTN1;DAPK3;HLA-G;KARS;XPA;SNX1;SNX2;FLRT3;PDGFC;HMOX1;PSMF1;RAB11FIP2;ATG7;SNX6;RBM11;BARD1;CADM3;JUN;CADM1;JUP;APOBEC3G;FZD4;GADD45A;NR0B1;NR2F2;PRDX6;HARS2;EXT1;AIMP1;BST2;ACHE;TENM3;HEXB;PTPRO;BHLHE41;TRIM8;ATIC;IMPA1;TRIM5;GLIPR2;CHMP1A;RACK1;MUC13;ZHX2;WARS;RIPK2;TNNC1;TESC;COMMD1;TERF1;TMEM173;CEACAM1;ALDH5A1;DPYD;CRYAB;SP100;RELA;TYMP;MTHF…	GO_Molecular_Function_2018
21	transcription factor activity, RNA polymerase II core promoter proximal region sequence-specific binding (GO:0000982)	91/281	0.000496471	0.0272113	10.4177	FOXA1;EHF;PRDM4;ONECUT2;ONECUT1;BHLHE41;AKR1B1;SIX1;ENO1;PRDM1;BACH1;LITAF;ETS1;GLI3;ETS2;ELK4;HHEX;MYC;MYBL2;SOX4;MEF2A;KLF10;TGIF1;NKX2-8;BATF2;BATF3;MYOCD;ZGPAT;ZNF281;HNF1A;CREB3;PLSCR1;ELF1;CREB1;IRF3;ELF4;MTF1;IRF1;TFEC;HAND1;IRF7;TBPL1;TFAM;IRF8;TP53;CEBPB;AKNA;MAX;SRF;GATA3;ASCL1;ASCL2;ARNTL2;RELA;ZBTB2;SCRT2;IFI16;HSF1;ZNF746;PLAGL2;OTX1;E2F4;SKIL;ZBTB17;SMAD1;CREBBP;JUN;ZFHX3;STAT3;NFAT…	GO_Molecular_Function_2018
22	poly-pyrimidine tract binding (GO:0008187)	2020-12-20	0.000541519	0.0283313	19.0811	KHDRBS1;SSB;PNPT1;HNRNPH1;FMR1;IFIT5;HNRNPU;HNRNPC;PATL1;UHMK1;RBMS3;RBM11	GO_Molecular_Function_2018
23	RNA polymerase II transcription cofactor activity (GO:0001104)	34/85	0.0005753	0.02879	12.6184	RERE;CITED2;DHX9;ATN1;JADE1;BRCA1;MED12;MED14;TRIM28;MED30;SIN3A;TP53BP1;SOX4;PPARGC1B;NCOA1;MEF2A;MYOCD;RBM14;CREBBP;NPM1;TLE1;PHF12;RRP1B;PPRC1;TRERF1;TBX18;HIPK2;MED24;THRAP3;MED21;CTNNB1;HDGF;NUP98;HSPA1A	GO_Molecular_Function_2018
24	transcriptional activator activity, RNA polymerase II transcription factor binding (GO:0001190)	23/51	0.000616069	0.0295457	14.096	NCOA1;KDM6B;MEF2A;MYOCD;JUN;CREBBP;NPM1;NOTCH1;CITED2;DHX9;LMO2;JADE1;NR1H4;BRCA1;RRP1B;HIPK2;MED12;CREB1;TRIM28;CTNNB1;NUP98;SOX4;KDM6A	GO_Molecular_Function_2018
25	RNA polymerase II regulatory region DNA binding (GO:0001012)	68/202	0.000766809	0.0353039	10.2104	ZNF175;THRB;PRDM2;RORA;ENO1;GLI1;FOXM1;GLI3;ARHGAP35;HHEX;CREB3L3;MEF2A;LMO2;ARID5B;HNF1B;HNF1A;RUNX1;ETV6;ETV7;CREB3;CREB1;IRF2;RARA;RARB;ATF5;CGGBP1;FOXC1;CEBPB;ATF6B;MAX;SRF;GATA6;GATA5;GATA3;ASCL1;ASCL2;RELA;RELB;PURB;PURA;PLAGL1;RPS3;E2F2;STAT6;E2F3;RREB1;MLXIP;EGR1;XBP1;FOXF1;PHF12;EAF2;NR1H4;PBX2;CDC5L;NR1D2;ARID3A;NR1D1;ARID3B;NFKB1;FOSL2;NR4A2;NR4A1;NR4A3;H2AFY2;TEF;SP1;REL	GO_Molecular_Function_2018
26	RNA polymerase II core promoter proximal region sequence-specific DNA binding (GO:0000978)	85/263	0.000797679	0.0353126	9.74885	EHF;ONECUT2;BHLHE41;AKR1B1;SIX1;CHD4;PRDM1;LITAF;ETS1;ACTB;GLI3;ETS2;ELK4;HHEX;MYC;DPF2;MYBL2;JUNB;KDM6A;MEF2A;KLF10;TGIF1;KDM6B;NKX2-8;BATF2;BATF3;SMARCC2;ZGPAT;ZNF281;CREB3;ELF1;CREB1;IRF3;ELF4;MTF1;IRF1;RFX5;TFEC;HAND1;TBPL1;TFAM;IRF8;TP53;AKNA;SRF;ASCL1;ASCL2;RELA;ZBTB2;MUC1;IFI16;RBBP4;HSF1;ZNF746;OTX1;E2F4;SKIL;ZBTB17;SMAD1;JUN;ZFHX3;SMAD3;STAT1;STAT3;NFATC3;FOXJ2;NFATC1;NR1D1;USF1;FOSL2;NF…	GO_Molecular_Function_2018
27	transcription cofactor binding (GO:0001221)	14/26	0.000844557	0.0360031	16.1122	ZBTB17;FOXC1;CCNT2;ZBTB49;NEK6;CHD6;RORA;NR1D1;PER2;PER3;SUMO1;SUMO2;HDGF;TEAD2	GO_Molecular_Function_2018
28	exoribonuclease activity, producing 5'-phosphomonoesters (GO:0016896)	14/26	0.000844557	0.0347173	16.1122	TOE1;PNPT1;ISG20L2;USB1;ISG20;EXOSC10;EXOSC4;XRN1;ERI1;PDE12;EXOSC9;XRN2;EXOSC3;DCP2	GO_Molecular_Function_2018
29	core promoter sequence-specific DNA binding (GO:0001046)	30/74	0.000911999	0.0361969	11.9991	KDM5A;KMT2A;NLRC5;RORA;BAZ2A;GATA3;CHD2;CIART;TAF1C;RUVBL2;NRIP1;SOX8;RREB1;SOX4;KLF10;PRMT5;MYOCD;ZFHX3;POU2F1;STAT1;NR1D2;NR1D1;NR4A3;THRAP3;SP1;IRF7;TP53;NFE2L1;ZNF277;ZNF431	GO_Molecular_Function_2018
30	glucocorticoid receptor binding (GO:0035259)	2020-07-09	0.000935342	0.035886	22.9374	NR4A2;GRIP1;NR4A1;NR4A3;SMAD3;SUMO1;NRIP1	GO_Molecular_Function_2018
31	interleukin-6 receptor binding (GO:0005138)	2020-06-07	0.000974413	0.036179	25.1296	PYCARD;IL6;ADAM17;ERAP1;IL6ST;IL6R	GO_Molecular_Function_2018
32	U1 snRNA binding (GO:0030619)	2020-06-07	0.000974413	0.0350484	25.1296	ISG20;RBPMS;SNRNP70;GEMIN5;SNRPB2;SNRPA	GO_Molecular_Function_2018
33	regulatory region DNA binding (GO:0000975)	74/225	0.000977877	0.0341072	9.63739	FOXA1;CALCOCO1;CIITA;HMGB2;AKR1B1;SIX1;TCF20;ARID4B;IKZF1;BRCA1;GABPB1;GLI1;TTF1;TNF;SOX2;HHEX;BASP1;SNAPC4;MYBL2;ZNF567;TEAD2;CDK5RAP2;NKX3-1;MEF2A;TEAD4;KLF11;ZNF281;ARID5A;ARID5B;HNF1A;RUNX1;SFPQ;NCOR1;HAND1;ATF5;TP53;KMT2D;FOXC1;ZNF350;KMT2A;ATF6B;SRF;TCF7;TAF9;GATA6;GATA5;GATA3;RELA;RAI1;ELMSAN1;RBBP5;HIVEP1;ZNF746;HIVEP3;HIVEP2;BRD7;RREB1;JUN;SMAD3;STAT3;GLMP;CDC5L;NR1D1;TRERF1;NFKB1;SMAD7;…	GO_Molecular_Function_2018
34	cysteine-type endopeptidase activator activity involved in apoptotic process (GO:0008656)	2020-10-16	0.00103089	0.0348988	18.1748	PYCARD;CASP8AP2;BCL2L13;APAF1;CARD8;CASP3;CASP1;RACK1;NOD1;NKX3-1	GO_Molecular_Function_2018
35	poly(U) RNA binding (GO:0008266)	2020-10-16	0.00103089	0.0339017	18.1748	KHDRBS1;SSB;PNPT1;HNRNPH1;FMR1;IFIT5;HNRNPC;PATL1;RBMS3;RBM11	GO_Molecular_Function_2018
36	cysteine-type endopeptidase activity involved in apoptotic process (GO:0097153)	2020-10-16	0.00103089	0.03296	18.1748	PYCARD;CASP7;CASP8;CASP5;CASP10;CASP3;CASP4;CASP1;CASP2;CFLAR	GO_Molecular_Function_2018
37	protein kinase binding (GO:0019901)	147/496	0.00112536	0.0350077	8.50848	CCNK;MAML1;IRS1;ACTB;IGF1R;PPP1CC;ZFP36;CCND3;RPS19;CDK5RAP1;CIR1;FBXO5;EPHB2;FBXO7;TRIM22;CDK5RAP2;MAP2K3;IFNAR2;DAXX;FBXW5;EPHA6;ADAM10;LMTK2;VRK1;VRK2;TICAM1;MAPK8IP2;CDC25A;TUBA4A;MSH2;MAPKAPK2;DOK7;PRKD2;TRIB1;SQSTM1;TP53;TRIB2;PRKRIP1;GATA6;MST1R;HIF1A;BAG5;SOCS1;TPR;ABL1;RAB11FIP2;BCL2L14;MAP2K6;CNTLN;SMAD1;SMAD3;FZD5;NEK6;RCC2;TRIP4;MSN;ZC3HC1;CYLD;MAVS;NR4A3;WNK1;FGFR1OP;CALM3;GRB2;MAP3K…	GO_Molecular_Function_2018
38	chemokine activity (GO:0008009)	21/47	0.00121502	0.0368022	12.6826	CXCL6;CXCL9;CXCL8;CCL3L1;CCL20;CXCL1;CXCL3;CXCL2;CX3CL1;CXCL5;CXCL16;CXCL10;CXCL11;CCL8;CCL5;CCL4;CCL3;CCL2;CCL17;CCL28;CCL15	GO_Molecular_Function_2018
39	transcriptional activator activity, RNA polymerase II transcription regulatory region sequence-specific binding (GO:0001228)	90/285	0.00128647	0.0379673	8.88731	FOXA1;EHF;ZNF175;PRDM4;ONECUT2;ONECUT1;AKR1B1;SIX1;PRDM2;RORA;LITAF;ETS1;GLI3;ELK4;CREB3L3;MYC;HOXA1;MYBL2;SOX4;MEF2A;KLF10;NKX2-8;MYOCD;LMO2;HNF1A;RUNX1;CREB3;PLSCR1;ELF1;CREB1;IRF3;ELF4;MTF1;IRF1;RFX5;TFEC;IRF2;TBPL1;TFAM;IRF5;ATF5;TP53;FOXC1;AKNA;ATF6B;SRF;GATA6;GATA5;GATA3;ZNF24;HIF1A;RELA;PLAGL1;PLAGL2;E2F2;STAT6;E2F3;OTX1;E2F4;RREB1;MLXIP;ZBTB17;SMAD1;FOXF1;STAT3;EAF2;NFATC3;NR1H4;FOXJ2;PBX…	GO_Molecular_Function_2018
40	CARD domain binding (GO:0050700)	2020-09-14	0.00140545	0.0404419	17.8516	MAVS;RIPK2;CARD8;CASP4;CASP1;NOD1;NOD2;CARD16;CARD14	GO_Molecular_Function_2018
41	cysteine-type endopeptidase activity involved in execution phase of apoptosis (GO:0097200)	2020-09-14	0.00140545	0.0394555	17.8516	CASP7;CASP8;CASP5;CASP10;CASP3;CASP4;CASP1;CASP2;CFLAR	GO_Molecular_Function_2018
42	core promoter proximal region sequence-specific DNA binding (GO:0000987)	88/279	0.00150349	0.0412027	8.66879	EHF;ONECUT2;BHLHE41;AKR1B1;SIX1;CHD4;PRDM1;LITAF;ETS1;ACTB;GLI3;ETS2;ELK4;HHEX;MYC;DPF2;MYBL2;JUNB;KDM6A;MEF2A;KLF10;TGIF1;KDM6B;NKX2-8;BATF2;BATF3;SMARCC2;ZGPAT;ZNF281;CREB3;ELF1;CREB1;IRF3;ELF4;MTF1;IRF1;RFX5;TFEC;HAND1;TBPL1;TFAM;IRF8;TP53;AKNA;UHRF1;SRF;GATA3;ASCL1;ASCL2;RELA;ZBTB2;MUC1;IFI16;RBBP4;HSF1;ZNF746;OTX1;E2F4;SKIL;ZBTB17;SMAD1;CREBBP;JUN;ZFHX3;SMAD3;STAT1;STAT3;NFATC3;FOXJ2;NFATC1;…	GO_Molecular_Function_2018
43	ATP-dependent helicase activity (GO:0008026)	33/86	0.00159217	0.0426183	10.4532	DDX28;EIF4A1;DDX5;MCM7;DHX8;DDX24;DHX9;DDX1;EIF4A3;DDX42;DDX20;DDX21;CHD4;CHD2;DHX30;HELB;BRIP1;DHX34;RUVBL2;G3BP1;DHX37;DHX16;DDX17;UPF1;DDX11;DDX56;TDRD9;DDX19B;DDX39A;MCM4;SKIV2L;MCM6;DHX29	GO_Molecular_Function_2018
44	growth factor receptor binding (GO:0070851)	35/93	0.00173472	0.0453787	10.1158	CSF3;SRC;PTPRJ;TIMM50;PYCARD;SNX4;SDCBP;SNX1;SNX2;IL36B;PDGFC;IL12A;JAK2;IL12RB1;IL6R;IL11;LINGO1;IL1R1;ERAP1;IL36G;FRS2;PGF;VEGFA;ERN1;BTC;IL1A;PLSCR1;ADAM17;IL6;IL1B;TRIP6;GRB2;IL6ST;TLR5;HBEGF	GO_Molecular_Function_2018
45	transcription corepressor binding (GO:0001222)	2020-08-12	0.00188898	0.048316	17.6793	PER2;PER3;SUMO1;NEK6;SUMO2;RORA;HDGF;NR1D1	GO_Molecular_Function_2018
46	DNA replication origin binding (GO:0003688)	2020-08-12	0.00188898	0.0472657	17.6793	ORC4;CDC45;DHX9;DDX11;GRWD1;ORC3;MCM10;HSPD1	GO_Molecular_Function_2018
47	endoribonuclease activity, producing 5'-phosphomonoesters (GO:0016891)	13/25	0.00196662	0.0481612	13.7013	FEN1;DBR1;POP7;POP1;POP4;RPP30;ELAC2;EDC3;MRPL44;EXO1;APEX1;DGCR8;RPP25	GO_Molecular_Function_2018
48	purine ribonucleoside triphosphate binding (GO:0035639)	119/397	0.00206079	0.0494161	7.83865	EIF4A3;HNRNPU;YARS2;CLP1;PIM1;ENPP1;CDKL5;DAPK1;DAPK2;DAPK3;TAP1;LMTK2;HASPIN;ATP1B1;TUBA4A;UHMK1;RAB32;MSH6;ERN1;MSH2;RRAGC;RAB35;SIK3;BTK;RAB38;TSSK4;SIK2;TP53;ARL8B;ABCB6;DHX9;HSPH1;NUAK2;STK36;ABL1;STK38L;MARK2;MARK1;ABCA1;HSPA9;HSPA8;EIF2B2;MLKL;HSPA4;NEK6;SMARCA5;RAB39A;RAB27A;SRPK1;WNK1;WNK2;EIF4G1;ACVRL1;DYRK3;HSP90AB1;MAST2;CHD8;SRP54;OLA1;RND3;RND1;TUBA1C;TUBA1B;SEPT6;TLK2;HSP90AA1;SPHK…	GO_Molecular_Function_2018
49	snRNA binding (GO:0017069)	17/37	0.00241055	0.0566233	11.7107	TOE1;CCNT2;RBPMS;HNRNPU;DDX21;RNPC3;ISG20;LSM8;PRPF4;LSM11;SART3;SNRNP70;GEMIN5;SNRPB2;SNRNP35;SNRPA;RBM22	GO_Molecular_Function_2018
50	protein phosphatase 2A binding (GO:0051721)	2020-11-20	0.00244993	0.0563973	13.9807	IGBP1;ANKLE2;BOD1;SPHK1;DAB2IP;STRN;MASTL;SMG7;TP53;FOXO1;CTTNBP2NL	GO_Molecular_Function_2018
