# Supplementary material for: Human parainfluenza virus type 1 regulates cholesterol biosynthesis and establishes quiescent infection in human airway cells
Source: PLoS Pathog. 2021 Sep 16;17(9):e1009908. doi: 10.1371/journal.ppat.1009908 (PMC8445407; doi:10.1371/journal.ppat.1009908)
Supplement: S2 Table — (XLSX) [file ppat.1009908.s005.xlsx]

## Sheet: GO_Biological_Process
Rank	Term	Overlap	P.value	Adjusted.P.value	Combined.Score	Genes	database
1	neutrophil mediated immunity (GO:0002446)	213/488	1.05e-09	5.35e-06	29.2808	FRMPD3;PSMD6;FTH1;PSMD1;B2M;ARSA;NHLRC3;SCAMP1;UNC13D;BIN2;SLPI;CRISPLD2;PADI2;CFD;STXBP3;FPR1;MGST1;IQGAP2;GNS;C3;PLAC8;NCSTN;SYNGR1;PRDX4;CYB5R3;NEU1;MLEC;NCKAP1L;CD14;ELANE;ARSB;ATP6V0A1;GSDMD;CTSA;JUP;STK11IP;FUCA1;FUCA2;SURF4;RAB27A;PPBP;LYZ;BST2;BST1;TCN1;CYSTM1;GPI;PIGR;ORM1;HEXB;CTSZ;GDI2;PTPRJ;MAGT1;CTSS;GLIPR1;TIMP2;OLR1;CTSH;CD36;RAC1;CTSD;SPTAN1;CTSB;SERPINB1;AHSG;PGAM1;COMMD3;TMEM173…	GO_Biological_Process_2018
2	neutrophil activation involved in immune response (GO:0002283)	211/484	1.42e-09	3.63e-06	28.8156	FRMPD3;PSMD6;FTH1;PSMD1;B2M;ARSA;NHLRC3;SCAMP1;UNC13D;BIN2;SLPI;CRISPLD2;PADI2;CFD;STXBP3;FPR1;MGST1;IQGAP2;GNS;C3;PLAC8;NCSTN;SYNGR1;PRDX4;CYB5R3;NEU1;MLEC;NCKAP1L;CD14;ELANE;ARSB;ATP6V0A1;GSDMD;CTSA;JUP;STK11IP;FUCA1;FUCA2;SURF4;RAB27A;PPBP;LYZ;BST2;BST1;TCN1;CYSTM1;GPI;PIGR;ORM1;HEXB;CTSZ;GDI2;PTPRJ;MAGT1;CTSS;GLIPR1;TIMP2;OLR1;CTSH;CD36;RAC1;CTSD;SPTAN1;CTSB;SERPINB1;SYK;AHSG;PGAM1;COMMD3;TME…	GO_Biological_Process_2018
3	neutrophil degranulation (GO:0043312)	209/480	1.93e-09	3.28e-06	28.3517	FRMPD3;PSMD6;FTH1;PSMD1;B2M;ARSA;NHLRC3;SCAMP1;UNC13D;BIN2;SLPI;CRISPLD2;PADI2;CFD;STXBP3;FPR1;MGST1;IQGAP2;GNS;C3;PLAC8;NCSTN;SYNGR1;PRDX4;CYB5R3;NEU1;MLEC;NCKAP1L;CD14;ELANE;ARSB;ATP6V0A1;GSDMD;CTSA;JUP;STK11IP;FUCA1;FUCA2;SURF4;RAB27A;PPBP;LYZ;BST2;BST1;TCN1;CYSTM1;GPI;PIGR;ORM1;HEXB;CTSZ;GDI2;PTPRJ;MAGT1;CTSS;GLIPR1;TIMP2;OLR1;CTSH;CD36;RAC1;CTSD;SPTAN1;CTSB;SERPINB1;AHSG;PGAM1;COMMD3;TMEM173…	GO_Biological_Process_2018
4	cellular response to type I interferon (GO:0071357)	43/66	9.3e-09	1.19e-05	39.0938	IFITM3;IFITM1;SP100;RNASEL;IFITM2;HFE;IFI6;ADAR;IFI35;IFIT1;SAMHD1;IFIT3;IFIT2;OASL;GBP2;RSAD2;STAT1;MX2;STAT2;MX1;HLA-B;HLA-C;ISG15;HLA-A;HLA-F;HLA-G;PSMB8;HLA-E;BST2;IFI27;IRF3;OAS2;IRF4;IRF1;OAS3;IRF2;IRF7;IRF8;IRF6;XAF1;IRF9;MYD88;IFNAR1	GO_Biological_Process_2018
5	type I interferon signaling pathway (GO:0060337)	43/66	9.3e-09	9.49e-06	39.0938	IFITM3;IFITM1;SP100;RNASEL;IFITM2;HFE;IFI6;ADAR;IFI35;IFIT1;SAMHD1;IFIT3;IFIT2;OASL;GBP2;RSAD2;STAT1;MX2;STAT2;MX1;HLA-B;HLA-C;ISG15;HLA-A;HLA-F;HLA-G;PSMB8;HLA-E;BST2;IFI27;IRF3;OAS2;IRF4;IRF1;OAS3;IRF2;IRF7;IRF8;IRF6;XAF1;IRF9;MYD88;IFNAR1	GO_Biological_Process_2018
6	mitochondrial ATP synthesis coupled electron transport (GO:0042775)	52/86	1.25e-08	1.06e-05	35.7042	MT-ND6;MT-ND4L;COX7B;MT-ND4;MT-ND5;NDUFA11;COX4I1;COX7C;MT-ND3;UQCRFS1;COX8A;NDUFC2;SDHA;COX6B1;NDUFS8;NDUFS5;UQCRC1;NDUFS2;NDUFS1;MT-CO2;UQCRC2;NDUFB7;NDUFB6;NDUFB10;UQCRB;NDUFB11;NDUFB5;COX15;NDUFB4;NDUFB3;NDUFB2;NDUFB1;UQCR10;COX5B;COX5A;UQCRH;NDUFV3;CYC1;NDUFV2;NDUFV1;NDUFA8;NDUFA6;NDUFA5;NDUFA3;NDUFA2;NDUFA1;COX6C;COQ7;UQCRHL;UQCRQ;CYCS;MT-CYB	GO_Biological_Process_2018
7	respiratory electron transport chain (GO:0022904)	56/95	1.27e-08	9.28e-06	34.7702	MT-ND6;MT-ND4L;COX7B;MT-ND4;MT-ND5;NDUFA11;COX4I1;ETFB;COX7C;MT-ND3;UQCRFS1;COX8A;NDUFC2;SDHA;COX6B1;NDUFS8;ALDH5A1;GPD2;NDUFS5;UQCRC1;NDUFS2;NDUFS1;MT-CO2;UQCRC2;SLC25A13;NDUFB7;NDUFB6;NDUFB10;UQCRB;NDUFB11;NDUFB5;COX15;NDUFB4;NDUFB3;NDUFB2;NDUFB1;UQCR10;COX5B;COX5A;UQCRH;NDUFV3;CYC1;NDUFV2;PPARGC1A;NDUFV1;NDUFA8;NDUFA6;NDUFA5;NDUFA3;NDUFA2;NDUFA1;COX6C;UQCRHL;UQCRQ;CYCS;MT-CYB	GO_Biological_Process_2018
8	antigen processing and presentation of exogenous peptide antigen via MHC class I, TAP-dependent (GO:0002479)	47/76	2.27e-08	1.45e-05	35.3178	PSMD10;ITGB5;PSMD14;HFE;SNAP23;NCF4;PSMB10;PSMB6;PSMD6;PSMB5;PSMD4;PSMB2;PSMB3;PSMB1;PSMD1;ITGAV;CD36;PSMF1;B2M;HLA-B;TAP1;HLA-C;CYBA;HLA-A;HLA-F;HLA-G;PSMB8;TAPBP;HLA-E;PSMB9;VAMP8;PSMA5;PSMA6;PSMA3;PSMC5;PSMA4;PSMC6;PSMC3;PSMA2;PSMC4;PSME3;PSMC1;PSMC2;PSME1;PSME2;CALR;SEC22B	GO_Biological_Process_2018
9	negative regulation of viral genome replication (GO:0045071)	35/51	3.02e-08	1.71e-05	38.5583	IFITM3;CCNK;IFITM1;RNASEL;IFITM2;IFIT5;IFIT1;TNF;OASL;TRIM6;IFI16;CCL5;ZC3H12A;BANF1;IFNL3;SRPK2;APOBEC3C;APOBEC3F;RSAD2;APOBEC3G;APOBEC3H;MX1;EIF2AK2;ISG15;PROX1;AICDA;BST2;PARP10;FAM111A;PLSCR1;SLPI;VAPA;OAS2;OAS3;APOBEC3A	GO_Biological_Process_2018
10	antigen processing and presentation of exogenous peptide antigen via MHC class I (GO:0042590)	48/79	3.62e-08	1.85e-05	33.7805	PSMD10;ITGB5;PSMD14;HFE;SNAP23;NCF4;PSMB10;PSMB6;PSMD6;PSMB5;PSMD4;PSMB2;PSMB3;PSMB1;PSMD1;ITGAV;CD36;PSMF1;B2M;HLA-B;TAP1;HLA-C;CYBA;LNPEP;HLA-A;HLA-F;HLA-G;PSMB8;TAPBP;HLA-E;PSMB9;VAMP8;PSMA5;PSMA6;PSMA3;PSMC5;PSMA4;PSMC6;PSMC3;PSMA2;PSMC4;PSME3;PSMC1;PSMC2;PSME1;PSME2;CALR;SEC22B	GO_Biological_Process_2018
11	tumor necrosis factor-mediated signaling pathway (GO:0033209)	64/124	1.07e-06	0.000495139	23.0271	CD40;TRADD;TNF;EDA2R;TXNDC17;TNFSF13B;PYCARD;PSMD6;PSMD4;TMSB4X;PSMD1;TNFRSF8;JAK2;EDARADD;TNFRSF1B;COMMD7;TNFRSF1A;PSMA5;PSMA6;ADAM17;PSMA3;AIM2;PSMA4;PSMA2;PSME3;PSME1;PSME2;CDIP1;LTB;CARD14;UBA52;TNFRSF21;BIRC3;PSMD10;PSMD14;TNFRSF11A;PSMB10;PSMB6;PSMB5;UBB;PSMB2;PSMB3;PSMB1;PTK2B;TNFRSF14;PSMF1;RELT;TNFSF18;TNFSF14;TNFSF15;STAT1;TNFSF13;TNFRSF10C;PSMB8;PSMB9;PSMC5;PSMC6;PSMC3;PSMC4;PSMC1;PSMC…	GO_Biological_Process_2018
12	Golgi vesicle transport (GO:0048193)	121/272	1.26e-06	0.000535422	19.6087	KDELR1;GOLT1A;PROS1;GCC2;GOLGA2;GOLGA5;TFG;NSF;GABARAPL2;COG7;COG4;COG3;GOLPH3L;ANK3;SCAMP1;ANK1;SCAMP3;NRBP1;SCAMP2;KDELR2;MPPE1;COPB2;COPA;TMED10;PEF1;CUL3;COPB1;ARL3;TEX261;SPTA1;SNX1;SNX2;SPAST;RACGAP1;KIF3B;TBC1D14;KIF3C;SPTBN1;VTI1B;SEC31A;TRAPPC1;SURF4;EHD3;KIF18A;CNIH1;PROC;GOLGB1;KIF4A;COPE;ARF4;ARF1;MCFD2;CTSZ;SNAP23;MIA3;KIF11;BICD2;CAPZB;TMED3;MYO18A;TMED1;TMED7;SPTAN1;TMED5;RAB8A;RAB…	GO_Biological_Process_2018
13	regulation of primary metabolic process (GO:0080090)	70/140	1.57e-06	0.000617266	21.6789	SLC27A1;ALAS1;IRS1;CHD9;FHL2;IRS2;LACTB;PSMD6;GLIPR1;PSMD4;HNF4A;OPA3;ME1;ANKRD1;PSMD1;TNFAIP8L3;CD36;FADS1;NCOA1;NCOA2;HMGCS1;H2AFY;ACSL1;EDF1;PSMA5;PSMA6;PSMA3;NCOR1;PSMA4;ACOX1;PSMA2;PSME3;PSME1;PSME2;PPARA;PLPP1;TNFRSF21;PPARD;PSMD10;SMARCD3;PSMD14;ROCK2;PEX11A;PSMB10;HELZ2;PSMB6;PSMB5;PSMB2;PSMB3;PSAP;PSMB1;PSMF1;UGT1A9;LDLR;MBD4;NQO1;TXNRD1;NR1D1;AGT;PSMB8;PSMB9;PSMC5;PSMC6;PSMC3;PSMC4;ID2;…	GO_Biological_Process_2018
14	Wnt signaling pathway, planar cell polarity pathway (GO:0060071)	49/89	1.72e-06	0.000628124	23.7076	CLTC;AP2A1;ARRB2;CELSR1;CELSR2;PSMD6;PSMD4;PSMD1;RAC1;AP2M1;WNT5A;ARHGEF19;PSMA5;PSMA6;PSMA3;PSMA4;PSMA2;PSME3;PSME1;PSME2;ROR2;UBA52;PSMD10;PSMD14;PRICKLE2;PSMB10;PSMB6;PSMB5;UBB;PSMB2;PSMB3;PSMB1;AP2S1;DVL3;PSMF1;FZD1;FZD2;FZD5;FZD4;FZD7;AP2B1;PSMB8;PSMB9;PSMC5;PSMC6;PSMC3;PSMC4;PSMC1;PSMC2	GO_Biological_Process_2018
15	post-translational protein modification (GO:0043687)	152/358	1.81e-06	0.000615757	18.2151	APP;RAB3A;CSF1;CCNF;KEAP1;DCAF5;FBXO21;FBXO22;DCAF6;PSMD6;NUB1;STS;EVA1A;PSMD4;PSMD1;FBXO6;FBXO7;CHGB;SKP1;FBXO9;RAB2A;IGFBP1;ARSA;FBXW5;ESCO1;FBXW11;IGFBP4;FBXO2;IGFBP3;SHISA5;ADAM10;LMO7;ESCO2;FBXO11;PDIA6;KCTD6;KCTD7;PSME3;PSME1;PSME2;SCG2;PSMD10;CUL5;PSMD14;EPAS1;CUL3;CUL2;HIF1A;FBXO44;KNG1;HSP90B1;TGOLN2;C3;ARSJ;IGFBP7;PSMF1;ARSD;SOCS6;ARSE;ARSB;SOCS5;WFS1;FUCA2;TMEM132A;FN1;CP;BMP4;FBXL8;TF…	GO_Biological_Process_2018
16	negative regulation of mitotic cell cycle phase transition (GO:1901991)	45/80	2.06e-06	0.000655923	23.8989	RB1;KANK2;PSMD10;CDKN1A;PSMD14;PTEN;JADE1;PKD2;PSMB10;AURKA;PSMB6;PSMD6;PSMB5;PSMD4;UBB;GPNMB;PSMB2;PSMB3;PSMB1;PSMD1;PSMF1;BRD7;SKP1;USP47;KLF4;PSMB8;PSMB9;RBL2;PSMA5;PSMA6;PSMA3;PSMC5;PSMA4;PSMC6;RGCC;PSMC3;PSMA2;PSMC4;PSME3;PSMC1;PSMC2;PSME1;PSME2;UBA52;FBXL7	GO_Biological_Process_2018
17	regulation of establishment of planar polarity (GO:0090175)	49/90	2.66e-06	0.000797149	22.6802	CLTC;AP2A1;ARRB2;CELSR1;CELSR2;PSMD6;PSMD4;PSMD1;RAC1;AP2M1;WNT5A;ARHGEF19;PSMA5;PSMA6;PSMA3;PSMA4;PSMA2;PSME3;PSME1;PSME2;ROR2;UBA52;PSMD10;PSMD14;PRICKLE2;PSMB10;PSMB6;PSMB5;UBB;PSMB2;PSMB3;PSMB1;AP2S1;DVL3;PSMF1;FZD1;FZD2;FZD5;FZD4;FZD7;AP2B1;PSMB8;PSMB9;PSMC5;PSMC6;PSMC3;PSMC4;PSMC1;PSMC2	GO_Biological_Process_2018
18	cellular protein catabolic process (GO:0044257)	37/63	4.14e-06	0.00117294	23.6206	CTSZ;CLTC;CLTA;PCSK9;AP2A1;DENND3;IDE;VLDLR;CTSV;TCIRG1;RNF5;CTSS;CTSO;CASP8;CTSL;CHEK2;LONP1;AP2S1;CTSH;CTSF;TINAG;AP2M1;CTSB;ADAMTS7;CTSA;MYLIP;BNIP3L;NRDC;DAB2IP;UBE2G1;AP2B1;CLPX;PSMA6;RAB12;MDM2;SPATA18;CPVL	GO_Biological_Process_2018
19	negative regulation of cell cycle G2/M phase transition (GO:1902750)	40/70	4.41e-06	0.00118542	22.8623	PSMD10;PSMD14;BRCA1;BRCC3;PSMB10;AURKA;BABAM1;PSMB6;BABAM2;PSMD6;PSMB5;PSMD4;UBB;PSMB2;PSMB3;PSMB1;PSMD1;PSMF1;SKP1;USP47;H2AFY;PLK1;PSMB8;PSMB9;PSMA5;PSMA6;PSMA3;PSMC5;PSMA4;PSMC6;PSMC3;PSMA2;PSMC4;PSME3;PSMC1;PSMC2;PSME1;PSME2;UBA52;FBXL7	GO_Biological_Process_2018
20	antigen processing and presentation of peptide antigen via MHC class I (GO:0002474)	21/29	4.84e-06	0.00123591	28.7536	BCAP31;SEC23A;SEC13;SEC24A;ERAP2;HFE;ERAP1;HLA-B;HLA-C;TAP1;HLA-A;HLA-F;HLA-G;TAPBP;HLA-E;CANX;CALR;SEC24D;B2M;SEC24C;SEC31A	GO_Biological_Process_2018
21	cytokine-mediated signaling pathway (GO:0019221)	247/634	5.87e-06	0.00142691	15.2262	IFITM3;IFITM1;IL1RN;IFITM2;IFI35;IFIT1;IFIT3;IFIT2;TXNDC17;SOX2;PSMD6;PSMD4;PSMD1;TRIM26;TRIM21;B2M;TRIM22;SKP1;IL15RA;RSAD2;IL1R1;IL1R2;HLA-B;TALDO1;HLA-C;HLA-A;HLA-F;HLA-G;HLA-E;IFI27;IL23A;PSME3;PSME1;PSME2;CDIP1;UBA52;TP53;CTR9;EBI3;FPR1;GATA3;HIF1A;FLRT3;INPP5D;HMOX1;PSMF1;TNFSF18;CCR1;TNFSF14;TNFSF15;TNFSF13;FN1;PPBP;IL22RA1;BST2;TNFSF9;GRB2;ARF1;CDKN1A;CD40;IL27;EDA2R;CX3CL1;IL18BP;TRIM5;T…	GO_Biological_Process_2018
22	SCF-dependent proteasomal ubiquitin-dependent protein catabolic process (GO:0031146)	41/73	6.09e-06	0.00141195	21.885	PSMD10;PSMD14;CCNF;KIF14;PSMB10;PSMB6;PSMD6;PSMB5;PSMD4;UBB;PSMB2;PSMB3;PSMB1;PSMD1;FBXO6;PSMF1;FBXO9;SKP1;FBXW5;FBXW11;FBXO2;FBXO39;PSMB8;PSMB9;PSMA5;PSMA6;PSMA3;PSMC5;PSMA4;PSMC6;PSMC3;PSMA2;PSMC4;PSME3;PSMC1;PSMC2;PSME1;PSME2;FBXL2;UBA52;FBXL7	GO_Biological_Process_2018
23	negative regulation of viral life cycle (GO:1903901)	36/62	7.99e-06	0.00177344	22.1122	IFITM3;IFITM1;RNASEL;IFITM2;IFIT5;IFIT1;TNF;OASL;TRIM6;IFI16;TRIM5;CCL5;BANF1;TRIM26;TRIM21;IFNL3;SRPK2;APOBEC3C;GSN;APOBEC3F;RSAD2;APOBEC3G;MX1;EIF2AK2;ISG15;PROX1;PML;BST2;PARP10;FAM111A;PLSCR1;SLPI;OAS2;OAS3;TRIM31;APOBEC3A	GO_Biological_Process_2018
24	mitochondrial electron transport, NADH to ubiquinone (GO:0006120)	29/47	1.19e-05	0.0025308	22.7004	MT-ND6;MT-ND4L;MT-ND4;MT-ND5;NDUFB7;NDUFB6;NDUFB10;NDUFA11;NDUFB11;NDUFB5;NDUFB4;NDUFB3;NDUFB2;NDUFB1;MT-ND3;NDUFV3;NDUFV2;NDUFV1;NDUFA8;NDUFA6;NDUFA5;NDUFA3;NDUFA2;NDUFA1;NDUFC2;NDUFS8;NDUFS5;NDUFS2;NDUFS1	GO_Biological_Process_2018
25	positive regulation of ubiquitin protein ligase activity (GO:1904668)	44/83	2.08e-05	0.00423788	18.5463	PSMD10;RAB1A;ANAPC15;PSMD14;PTEN;BUB1B;PSMB10;CDC20;GOLGA2;PSMB6;PSMD6;CCNB1;PSMB5;PSMD4;UBB;PSMB2;PSMB3;PSMB1;PSMD1;PSMF1;BUB3;SKP1;PLK1;UBE2E1;PSMB8;PSMB9;PSMA5;PSMA6;PSMA3;PSMC5;PSMA4;PSMC6;PSMC3;PSMA2;PSMC4;GORASP1;PSME3;PSMC1;PSMC2;PSME1;CDK1;PSME2;UBA52;ANAPC2	GO_Biological_Process_2018
26	non-canonical Wnt signaling pathway (GO:0035567)	62/128	2.17e-05	0.00425989	16.8761	CLTC;AP2A1;ARRB2;CELSR1;CELSR2;PPP3CA;PSMD6;PSMD4;PSMD1;RAC1;AP2M1;WNT5A;ARHGEF19;WNT9B;PSMA5;SFRP4;PSMA6;PSMA3;PSMA4;SMO;PSMA2;PSME3;PSME1;PSME2;ROR2;PLCB1;UBA52;PLCB2;PSMD10;PSMD14;PRICKLE2;NLK;PSMB10;PSMB6;PSMB5;UBB;PSMB2;PSMB3;PSMB1;AP2S1;DVL3;PSMF1;WNT4;FZD1;TCF7L2;FZD2;FZD5;FZD4;FZD7;AP2B1;PSMB8;PSMB9;MOV10;PSMC5;PSMC6;PSMC3;PSMC4;PSMC1;PSMC2;CTNNB1;TNRC6A;TNRC6B	GO_Biological_Process_2018
27	antigen processing and presentation of exogenous peptide antigen via MHC class I, TAP-independent (GO:0002480)	9/9	2.5e-05	0.00472255	34.384	HFE;HLA-B;HLA-C;LNPEP;HLA-A;HLA-F;B2M;HLA-G;HLA-E	GO_Biological_Process_2018
28	regulation of transcription from RNA polymerase II promoter in response to hypoxia (GO:0061418)	42/79	2.9e-05	0.0052835	18.0238	PSMD10;PSMD14;CITED2;EPAS1;CUL2;HIF3A;LIMD1;HIF1A;PSMB10;PSMB6;PSMD6;PSMB5;PSMD4;UBB;PSMB2;PSMB3;PSMB1;PSMD1;CA9;ELOB;ELOC;PSMF1;EGLN1;EGLN3;ARNT;PSMB8;PSMB9;PSMA5;PSMA6;PSMA3;PSMC5;PSMA4;PSMC6;PSMC3;PSMA2;PSMC4;PSME3;PSMC1;PSMC2;PSME1;PSME2;UBA52	GO_Biological_Process_2018
29	protein transport (GO:0015031)	135/327	3.49e-05	0.0061395	13.748	USP6NL;RAB3A;TFRC;KDELR1;HFE;CLU;HID1;GOLGA4;LAMP2;TOM1;ARFIP2;ARFIP1;ATP6V1E1;SIL1;RAB2A;NSF;COG7;ATP6V1G2;ATP6V0E1;PRKCB;STX7;GOLPH3L;LMTK2;TBC1D2B;ANK3;SCAMP1;SCAMP2;STX1B;RAB30;ZFYVE16;RAB37;RAB34;ERP29;KDELR2;OPTN;BLZF1;ABCG1;ATP6V1A;COPB2;COPA;RAB5C;TMED10;VPS26A;HSP90B1;SNX4;SNX1;TBC1D14;ATP6V1H;ATP6V0A4;TBC1D17;ATP6V1D;ATP6V1C1;SPTBN1;SEC31A;ATP6V0A1;TBC1D8B;CTSA;RAB4A;RAB4B;GRTP1;SYNRG;R…	GO_Biological_Process_2018
30	epithelial cell differentiation (GO:0030855)	49/97	3.91e-05	0.00664963	16.6357	EHF;TCF21;GLI1;DNPH1;UPK1B;PTER;BASP1;CTSB;GSTK1;CBR1;KRT4;ANXA4;EDF1;PROX1;PAX2;MAF;BDH2;ELF3;TST;RARB;VDAC1;ALDOC;IRF6;RHCG;CES1;LAMA5;HDAC2;PCNA;HDAC1;GATA3;ASCL1;CNN3;ZNF703;PGK1;PCK1;E2F8;JAG1;FZD7;AKR1C1;AKR1C2;TDRD7;VIL1;BMP4;RAB10;SULT1B1;DAB2;GSTA2;GSTA1;CDK1	GO_Biological_Process_2018
31	negative regulation of G2/M transition of mitotic cell cycle (GO:0010972)	35/63	3.92e-05	0.00645233	18.2906	PSMD10;PSMD14;PSMB10;AURKA;PSMB6;PSMD6;PSMB5;PSMD4;UBB;PSMB2;PSMB3;PSMB1;PSMD1;PSMF1;SKP1;USP47;PSMB8;PSMB9;PSMA5;PSMA6;PSMA3;PSMC5;PSMA4;PSMC6;PSMC3;PSMA2;PSMC4;ZFYVE19;PSME3;PSMC1;PSMC2;PSME1;PSME2;UBA52;FBXL7	GO_Biological_Process_2018
32	anaphase-promoting complex-dependent catabolic process (GO:0031145)	42/80	4.29e-05	0.00684841	17.1291	PSMD10;ANAPC15;PSMD14;CUL3;BUB1B;PSMB10;AURKA;CDC20;PSMB6;PSMD6;CCNB1;PSMB5;PSMD4;PTTG1;UBB;PSMB2;PSMB3;PSMB1;PSMD1;PSMF1;BUB3;PLK1;UBE2E1;PSMB8;PSMB9;PSMA5;PSMA6;PSMA3;PSMC5;PSMA4;PSMC6;PSMC3;PSMA2;PSMC4;PSME3;PSMC1;PSMC2;PSME1;CDK1;PSME2;UBA52;ANAPC2	GO_Biological_Process_2018
33	regulation of ubiquitin-protein ligase activity involved in mitotic cell cycle (GO:0051439)	39/73	4.78e-05	0.00739569	17.2442	PSMD10;ANAPC15;PSMD14;BUB1B;PSMB10;CDC20;PSMB6;PSMD6;CCNB1;PSMB5;PSMD4;UBB;PSMB2;PSMB3;PSMB1;PSMD1;PSMF1;BUB3;PLK1;UBE2E1;PSMB8;PSMB9;PSMA5;PSMA6;PSMA3;PSMC5;PSMA4;PSMC6;PSMC3;PSMA2;PSMC4;PSME3;PSMC1;PSMC2;PSME1;CDK1;PSME2;UBA52;ANAPC2	GO_Biological_Process_2018
34	negative regulation of ubiquitin protein ligase activity (GO:1904667)	41/78	5.08e-05	0.00762884	16.8625	PSMD10;ANAPC15;PSMD14;RPL11;BUB1B;PSMB10;CDC20;PSMB6;PSMD6;CCNB1;PSMB5;PSMD4;UBB;PSMB2;PSMB3;PSMB1;PSMD1;PSMF1;BUB3;RPS7;RPL23;UBE2E1;PSMB8;PSMB9;PSMA5;PSMA6;PSMA3;PSMC5;PSMA4;PSMC6;PSMC3;PSMA2;PSMC4;PSME3;PSMC1;PSMC2;PSME1;CDK1;PSME2;UBA52;ANAPC2	GO_Biological_Process_2018
35	response to cytokine (GO:0034097)	65/139	5.55e-05	0.00809092	14.8682	IFITM3;IFITM1;CIITA;SETD2;IFITM2;CALCOCO2;PTPN20;ADAR;PTPN23;CXCL16;IL18BP;NUB1;TBK1;CASP8;LAMP3;KYNU;DPYSL3;TIMP2;CASP1;CCR7;LGALS9;TIMP1;JAK2;TRIM21;IKBKE;TIMP4;IL1R1;TRAFD1;ADAM10;LIFR;PRKCA;IRAK3;OSMR;DDOST;PLSCR1;ALDH1A2;ADAM9;TRIM56;HDAC4;SP100;SRC;YTHDC2;CXCR4;TNFRSF11A;MAP4K3;SNCA;IGBP1;STAT1;MX2;MX1;STAT3;EIF2AK2;ISG15;PTPN11;PTPN12;PTPN13;PML;BST2;COL3A1;REL;PTPN6;XAF1;MYD88;BCL2L1;FOXA2	GO_Biological_Process_2018
36	interferon-gamma-mediated signaling pathway (GO:0060333)	38/71	5.65e-05	0.00800995	16.9856	CIITA;SP100;CAMK2D;HFE;PTAFR;OASL;TRIM5;TRIM26;JAK2;GBP2;B2M;TRIM21;GBP1;TRIM22;VCAM1;IFNGR1;STAT1;HLA-B;HLA-C;HLA-A;HLA-F;MID1;HLA-G;PML;HLA-E;IRF3;OAS2;IRF4;IRF1;OAS3;IRF2;IRF7;IRF8;HLA-DRA;IRF6;TRIM38;TRIM31;IRF9	GO_Biological_Process_2018
37	regulation of viral genome replication (GO:0045069)	35/64	6.1e-05	0.0084106	17.2206	IFITM3;TOP2A;IFITM1;RNASEL;IFITM2;STAU1;IFIT5;ADAR;ADARB1;IFIT1;TNF;OASL;TRIM6;IFI16;CCL5;BANF1;IFNL3;SRPK2;APOBEC3C;APOBEC3F;RSAD2;APOBEC3G;MX1;EIF2AK2;ISG15;PROX1;BST2;PARP10;FAM111A;PLSCR1;NR5A2;SLPI;OAS2;OAS3;APOBEC3A	GO_Biological_Process_2018
38	glucose transport (GO:0015758)	16/22	6.33e-05	0.00849847	22.8137	RAB4B;SORT1;SLC45A1;SLC2A13;SLC2A12;SLC2A1;SLC5A11;PPBP;SLC5A1;SLC2A4;HNF1A;SLC2A5;SLC2A8;SLC2A9;SLC5A9;PPARD	GO_Biological_Process_2018
39	negative regulation of ubiquitin-protein ligase activity involved in mitotic cell cycle (GO:0051436)	38/72	8.43e-05	0.0110312	16.0646	PSMD10;ANAPC15;PSMD14;BUB1B;PSMB10;CDC20;PSMB6;PSMD6;CCNB1;PSMB5;PSMD4;UBB;PSMB2;PSMB3;PSMB1;PSMD1;PSMF1;BUB3;UBE2E1;PSMB8;PSMB9;PSMA5;PSMA6;PSMA3;PSMC5;PSMA4;PSMC6;PSMC3;PSMA2;PSMC4;PSME3;PSMC1;PSMC2;PSME1;CDK1;PSME2;UBA52;ANAPC2	GO_Biological_Process_2018
40	positive regulation of ubiquitin-protein ligase activity involved in regulation of mitotic cell cycle transition (GO:0051437)	40/77	8.82e-05	0.0112486	15.7365	PSMD10;ANAPC15;PSMD14;BUB1B;PSMB10;CDC20;PSMB6;PSMD6;CCNB1;PSMB5;PSMD4;UBB;PSMB2;PSMB3;PSMB1;PSMD1;PSMF1;BUB3;SKP1;PLK1;UBE2E1;PSMB8;PSMB9;PSMA5;PSMA6;PSMA3;PSMC5;PSMA4;PSMC6;PSMC3;PSMA2;PSMC4;PSME3;PSMC1;PSMC2;PSME1;CDK1;PSME2;UBA52;ANAPC2	GO_Biological_Process_2018
41	regulated exocytosis (GO:0045055)	68/149	9.69e-05	0.0120596	13.6852	LGALS3BP;APP;ORM1;SPARC;WDR1;PROS1;PLEK;ABCA12;CLU;TMSB4X;LAMP2;PHACTR2;SDF4;TIMP1;CD36;CHID1;SRGN;FGB;ABCC4;FGA;VWF;AHSG;SERPINF2;FGG;ACTN4;SYNGR3;SYTL4;TUBA4A;F5;F8;CD109;DNAJC5;PECAM1;SERPING1;ALDOA;STEAP2;VCL;VAMP2;CFD;TMED10;TEX264;ENDOD1;ARHGAP17;THBS1;KNG1;SYNGR1;RAB11FIP1;SYNGR2;SCIN;RAB26;APOH;PSAP;CDC37L1;VTI1B;LYN;EGF;FN1;VEGFB;RAB27B;PPBP;LHFPL2;SGPP2;SOD1;RAB11B;TF;PCYOX1L;MAGED2;PF4	GO_Biological_Process_2018
42	pattern recognition receptor signaling pathway (GO:0002221)	28/49	0.00011816	0.0143565	16.7673	SFTPA2;UNC93B1;LY96;CTSS;INAVA;HSP90B1;RPS6KA3;CTSL;FFAR2;LBP;CD36;CD14;CTSB;FGB;FGA;FGG;IRAK3;CNPY3;TLR1;TLR10;TLR6;SFTPA1;S100A9;TLR4;S100A8;TLR3;MYD88;TLR2	GO_Biological_Process_2018
43	negative regulation of proteolysis involved in cellular protein catabolic process (GO:1903051)	14/19	0.000148848	0.0176644	21.0691	PRKCG;GABARAPL2;EPHA4;RPS7;RPL23;HFE;RPL11;PML;EFNA1;ALAD;PDCL3;OPHN1;LAMP3;PSMF1	GO_Biological_Process_2018
44	regulation of cellular amine metabolic process (GO:0033238)	29/52	0.000161711	0.0187548	15.7965	PSMD10;PSMD14;PSMB10;PSMB6;PSMD6;PSMB5;PSMD4;PSMB2;PSMB3;PSMB1;PSMD1;PSMF1;NQO1;PSMB8;PSMB9;PSMA5;PSMA6;PSMA3;PSMC5;PSMA4;PSMC6;PSMC3;PSMA2;PSMC4;PSME3;PSMC1;PSMC2;PSME1;PSME2	GO_Biological_Process_2018
45	regulation of cellular amino acid metabolic process (GO:0006521)	29/52	0.000161711	0.018338	15.7965	PSMD10;PSMD14;PSMB10;PSMB6;PSMD6;PSMB5;PSMD4;PSMB2;PSMB3;PSMB1;PSMD1;PSMF1;NQO1;PSMB8;PSMB9;PSMA5;PSMA6;PSMA3;PSMC5;PSMA4;PSMC6;PSMC3;PSMA2;PSMC4;PSME3;PSMC1;PSMC2;PSME1;PSME2	GO_Biological_Process_2018
46	regulation of mitotic spindle organization (GO:0060236)	22/36	0.000165603	0.0183711	17.2624	GPSM2;BORA;NUMA1;CLTC;PLK1;HNRNPU;SMC3;SMC1A;CCSAP;GNAI1;TPX2;PSRC1;STAG2;CHMP1B;TPR;CHMP2B;CHMP2A;TACC3;CHMP4B;CEP97;MAP9;CHMP5	GO_Biological_Process_2018
47	COPII vesicle coating (GO:0048208)	34/64	0.000165662	0.0179867	15.0059	NAPA;RAB1A;MCFD2;SEC23A;TMED10;PEF1;CUL3;CTSZ;USO1;GOLGA2;LMAN1;TFG;PPP6R1;PPP6R3;STX5;SEC31A;NSF;SEC16B;SEC13;TRAPPC2L;SEC24A;TRAPPC1;F5;F8;TRAPPC6A;SEC23IP;CNIH1;GORASP1;COL7A1;SEC22B;SEC24D;SEC24C;FOLR1;BET1	GO_Biological_Process_2018
48	vesicle targeting, rough ER to cis-Golgi (GO:0048207)	34/64	0.000165662	0.0176119	15.0059	NAPA;RAB1A;MCFD2;SEC23A;TMED10;PEF1;CUL3;CTSZ;USO1;GOLGA2;LMAN1;TFG;PPP6R1;PPP6R3;STX5;SEC31A;NSF;SEC16B;SEC13;TRAPPC2L;SEC24A;TRAPPC1;F5;F8;TRAPPC6A;SEC23IP;CNIH1;GORASP1;COL7A1;SEC22B;SEC24D;SEC24C;FOLR1;BET1	GO_Biological_Process_2018
49	vesicle coating (GO:0006901)	34/64	0.000165662	0.0172525	15.0059	NAPA;RAB1A;MCFD2;SEC23A;TMED10;PEF1;CUL3;CTSZ;USO1;GOLGA2;LMAN1;TFG;PPP6R1;PPP6R3;STX5;SEC31A;NSF;SEC16B;SEC13;TRAPPC2L;SEC24A;TRAPPC1;F5;F8;TRAPPC6A;SEC23IP;CNIH1;GORASP1;COL7A1;SEC22B;SEC24D;SEC24C;FOLR1;BET1	GO_Biological_Process_2018
50	cellular response to interferon-gamma (GO:0071346)	55/117	0.000168491	0.0171962	13.2524	CIITA;HFE;CX3CL1;OASL;TRIM5;CASP1;TRIM26;LGALS9;JAK2;B2M;TRIM21;TRIM22;DAPK1;IFNGR1;WNT5A;HLA-B;HLA-C;HLA-A;HLA-F;MID1;HLA-G;HLA-E;IRF3;OAS2;IRF4;IRF1;OAS3;IRF2;IRF7;IRF8;IRF6;GAPDH;IRF9;SP100;CAMK2D;PTAFR;CCL8;CCL5;CCL2;CD58;GBP2;IL12RB1;GBP1;CCL17;CCL15;CCL24;VCAM1;CCL22;STAT1;PML;HLA-DRA;TRIM38;TRIM31;SLC26A6;CCL26	GO_Biological_Process_2018

## Sheet: GO_Molecular_Function
	Term	Overlap	P.value	Adjusted.P.value	Combined.Score	Genes	database
1	oligosaccharyl transferase activity (GO:0004576)	2020-10-10	7.69e-06	0.00885479	38.2063	RPN2;TUSC3;DAD1;OSTC;ALG5;RPN1;STT3A;MAGT1;STT3B;DDOST	GO_Molecular_Function_2018
2	oxidoreductase activity, acting on the CH-CH group of donors, NAD or NADP as acceptor (GO:0016628)	14/17	1.7e-05	0.00980797	29.3387	PECR;AKR1C1;SRD5A3;AKR1C2;DHCR24;PTGR2;TM7SF2;BDH2;DPYD;BLVRB;DECR2;LBR;BLVRA;DECR1	GO_Molecular_Function_2018
3	dolichyl-diphosphooligosaccharide-protein glycotransferase activity (GO:0004579)	2020-09-09	2.5e-05	0.00958669	34.384	RPN2;TUSC3;DAD1;OSTC;RPN1;STT3A;MAGT1;STT3B;DDOST	GO_Molecular_Function_2018
4	cadherin binding (GO:0045296)	131/314	2.51e-05	0.00722956	14.3375	RPL34;CTNND1;HDLBP;ENO1;PARK7;F11R;GOLGA2;CDH6;CDH5;BAIAP2L1;SLK;PPME1;CDH1;KIF5B;BSG;ARFIP2;ARFIP1;TMPO;SH3GLB1;CAST;TMOD3;SWAP70;SCRIB;ARMC7;ANK3;SND1;CD2AP;SHTN1;RPL24;CHMP4B;PKP3;VCL;NOTCH3;PDXDC1;ARHGAP18;UBFD1;PPL;GIGYF2;CORO1B;CNN3;SLC9A3R2;CNN2;SDCBP;CCNB2;LDHA;SNX1;SNX2;EPB41L1;CALD1;PRDX1;COBLL1;PACSIN2;CDH24;SNX5;SPTBN1;MARK2;VASP;JUP;IDH1;RDX;PARVA;CGN;PAICS;VASN;RPS26;ANLN;DLG1;HNRNP…	GO_Molecular_Function_2018
5	enoyl-CoA hydratase activity (GO:0004300)	2020-08-08	8.11e-05	0.0186802	30.5621	HADHB;HADHA;ECHS1;AUH;ECI1;EHHADH;ECHDC1;ECHDC2	GO_Molecular_Function_2018
6	NADH dehydrogenase (ubiquinone) activity (GO:0008137)	26/44	9.58e-05	0.0183684	17.7421	MT-ND4L;MT-ND4;MT-ND5;NDUFB7;NDUFB6;NDUFB10;NDUFB5;NDUFB4;NDUFB3;NDUFB2;NDUFB1;MT-ND3;NDUFV3;NDUFV2;NDUFV1;NDUFA8;NDUFA6;NDUFA5;NDUFA3;NDUFA2;NDUFA1;NDUFC2;NDUFS8;NDUFS5;NDUFS2;NDUFS1	GO_Molecular_Function_2018
7	NADH dehydrogenase (quinone) activity (GO:0050136)	26/44	9.58e-05	0.0157443	17.7421	MT-ND4L;MT-ND4;MT-ND5;NDUFB7;NDUFB6;NDUFB10;NDUFB5;NDUFB4;NDUFB3;NDUFB2;NDUFB1;MT-ND3;NDUFV3;NDUFV2;NDUFV1;NDUFA8;NDUFA6;NDUFA5;NDUFA3;NDUFA2;NDUFA1;NDUFC2;NDUFS8;NDUFS5;NDUFS2;NDUFS1	GO_Molecular_Function_2018
8	endopeptidase regulator activity (GO:0061135)	22/37	0.000289935	0.0417144	15.7154	CAST;CSTB;ITIH2;SPINK1;PSMD14;AHSG;PROS1;ADRM1;SERPINF2;SPINT2;TFPI;SGPP2;WFDC2;KNG1;CST3;PCSK1N;SLPI;PSME3;PSME1;PSME2;PI3;PSMF1	GO_Molecular_Function_2018
9	oxidoreductase activity, acting on the aldehyde or oxo group of donors, NAD or NADP as acceptor (GO:0016620)	17/26	0.000291956	0.0373379	17.2667	ALDH1L1;AKR1C3;AKR1C4;ALDH3A2;ALDH4A1;ADH4;ALDH3A1;ALDH6A1;ALDH5A1;AKR1B10;ALDH2;ALDH3B1;ALDH1A2;ALDH1A1;FAR2;ALDH7A1;ALDH9A1	GO_Molecular_Function_2018
10	proteasome-activating ATPase activity (GO:0036402)	2020-06-06	0.000855567	0.0984758	22.9194	PSMC5;PSMC6;PSMC3;PSMC4;PSMC1;PSMC2	GO_Molecular_Function_2018
11	3',5'-cyclic-AMP phosphodiesterase activity (GO:0004115)	2020-11-15	0.00086407	0.0904131	16.784	PDE11A;PDE10A;PDE1A;PDE4D;PDE4B;PDE3A;PDE4A;PDE7B;PDE7A;PDE8B;PDE8A	GO_Molecular_Function_2018
12	monocarboxylic acid binding (GO:0033293)	14/22	0.00150369	0.144229	13.4207	UGT1A1;AKR1C1;NR1H4;AKR1C3;AKR1C2;NR2F2;AKR1C4;CYP26A1;CYP26B1;LCN12;PSAP;UGT1A3;UGT1A9;UGT1A7	GO_Molecular_Function_2018
13	oxidoreductase activity, acting on diphenols and related substances as donors, cytochrome as acceptor (GO:0016681)	2020-07-08	0.00154002	0.136351	18.3857	UQCRB;UQCRQ;UQCRC1;UQCR10;MT-CYB;UQCRH;UQCRHL	GO_Molecular_Function_2018
14	ubiquinol-cytochrome-c reductase activity (GO:0008121)	2020-07-08	0.00154002	0.126612	18.3857	UQCRB;UQCRQ;UQCRC1;UQCR10;MT-CYB;UQCRH;UQCRHL	GO_Molecular_Function_2018
15	transferrin receptor binding (GO:1990459)	2020-07-08	0.00154002	0.118171	18.3857	SNX4;TF;SNX1;SNX2;CD81;HFE;RGMA	GO_Molecular_Function_2018
16	low-density lipoprotein particle receptor binding (GO:0050750)	13/20	0.00167956	0.120823	13.475	LRPAP1;LANCL1;CLTC;PCSK9;AP2A1;CLU;DKK1;HSP90B1;DNAJA1;SNX17;LDLRAP1;ANKRA2;AP2M1	GO_Molecular_Function_2018
17	glucose transmembrane transporter activity (GO:0005355)	13/20	0.00167956	0.113716	13.475	SLC2A14;SLC2A13;SLC2A12;SLC2A1;SLC5A11;PPBP;SLC2A4;SLC5A1;SLC2A5;SLC2A8;MFSD4A;SLC5A9;MFSD4B	GO_Molecular_Function_2018
18	oxidoreductase activity, acting on the CH-OH group of donors, NAD or NADP as acceptor (GO:0016616)	41/89	0.00175123	0.111981	9.48767	ADH1C;HPGD;HSD17B4;CELSR1;HSD17B11;ADH5;ADH6;LDHB;ADH4;LDHA;SPR;RDH10;ME1;RDH16;HADH;CBR4;CBR3;MDH1B;ABCC4;CBR1;CYB5A;G6PD;MDH1;MDH2;AKR1C1;AKR1A1;AKR1C3;KCNAB2;AKR1C4;PGD;DHRS2;DHRS3;HADHB;UGDH;HADHA;GRHPR;BDH2;AKR1B10;EHHADH;GPD1;GLYR1	GO_Molecular_Function_2018
19	tubulin binding (GO:0015631)	101/256	0.00193879	0.11745	7.9952	FMR1;STMN3;SMC3;UXT;GOLGA2;KIF5B;DAG1;KIF21A;CDK5RAP2;GABARAPL2;MTUS1;MID1;EML2;EML4;IFT81;MAP1B;KIF20A;S100A9;S100A8;TUBGCP2;ARL3;SKA2;SPAST;BCL2L11;RACGAP1;KIF3B;MAP2;BLOC1S2;TPR;KIF3C;TPPP;MARK4;FAM83D;MAP9;PLK1;CCDC88B;CCDC88A;KIF18A;KIF18B;HOOK1;KIF4A;TUBGCP4;MDM1;SETD2;SPEF1;NUMA1;MTCL1;LRRK2;KIF14;KIF12;KIF11;BRCA1;BRCA2;PHF6;KIF19;OPA1;MAP1LC3C;KIF13A;NEFH;PIFO;KIF22;CCSAP;KIF6;DNM1;DNM2;…	GO_Molecular_Function_2018
20	oxidoreductase activity, acting on NAD(P)H, quinone or similar compound as acceptor (GO:0016655)	2020-11-16	0.00199393	0.114751	13.8697	NQO1;CBR1;ADH4;NQO2;AKR1C1;CRYZL1;AKR1C3;AKR1C2;AKR1C4;CBR4;CRYZ	GO_Molecular_Function_2018
21	aldehyde dehydrogenase (NAD) activity (GO:0004029)	2020-10-14	0.00208714	0.114395	14.3042	ALDH4A1;ALDH3A2;ALDH3A1;ALDH1L1;ALDH2;ALDH1A2;ALDH1A1;ALDH7A1;ADH5;ALDH9A1	GO_Molecular_Function_2018
22	microtubule binding (GO:0008017)	79/196	0.00291809	0.152669	7.63335	SPEF1;NUMA1;MTCL1;FMR1;LRRK2;KIF14;KIF12;KIF11;UXT;GOLGA2;KIF19;OPA1;MAP1LC3C;KIF5B;KIF13A;KIF21A;NEFH;CDK5RAP2;GABARAPL2;DST;MTUS1;KIF22;CCSAP;KIF6;MID1;EML2;DNM1;DNM2;EML4;DNM3;KIF9;PSRC1;KIF2A;STIM1;KIFC1;MAP1B;NME8;MAPRE3;KIF2C;KIF20A;MAPRE2;S100A9;GAPDH;S100A8;TUBGCP2;ARL3;CCDC69;HDAC6;SKA2;SPAST;BCL2L11;RACGAP1;KIF3B;MAP2;KIF3C;TPPP;MARK4;FAM83D;MAP9;SPAG5;NDE1;MX2;PLK1;MX1;CRIPT;LRPPRC;RAB…	GO_Molecular_Function_2018
23	ubiquitin-like protein ligase binding (GO:0044389)	114/298	0.00353498	0.176903	7.00686	RB1;CLU;UBE2L3;LAPTM4B;CHEK2;FBXO7;KCNH2;GABARAPL2;RPL23;DIO2;MID1;SCAMP3;RNF40;RRAGA;PRKAR1A;UQCRC1;ANKRA2;TP53;UBA52;TRIB2;SQSTM1;BLZF1;VCL;ANAPC2;CUL5;CUL3;CUL2;NLK;HIF1A;FOXO1;BAG6;CCNB1;DDRGK1;BTBD3;HLTF;TNFRSF14;PPARGC1A;SMAD2;HSPA9;UBE2H;FZD5;FZD4;WFS1;PYHIN1;NEK6;ISG15;ERLIN2;STAM;UBE2A;BTBD9;SMAD6;AICDA;SPART;UBE2T;MDM2;UBE2O;CALR;UBE2K;GPI;CD40;CDKN1A;ARRB1;BRCA1;ARRB2;TRIOBP;TMEM189;UC…	GO_Molecular_Function_2018
24	dynein complex binding (GO:0070840)	2020-12-19	0.00361487	0.173363	11.5223	GPSM2;CENPF;ATMIN;NUMA1;APC;FMR1;TPR;SMC3;NEFH;HDAC6;BICD2;SNCA	GO_Molecular_Function_2018
25	ligand-dependent nuclear receptor transcription coactivator activity (GO:0030374)	31/66	0.00422486	0.194513	8.33136	CALCOCO1;ENY2;THRB;NR1I2;RORC;RORB;CCAR1;DCAF6;HELZ2;MED14;ZMIZ2;PPARGC1A;NCOA1;NCOA2;MBD4;PRKCB;VDR;NCOA3;NR1H4;NR1H3;GLMP;ACTN4;NR1D1;TRERF1;WDR77;MED24;THRAP3;RARB;NCOA7;PPARA;PPARD	GO_Molecular_Function_2018
26	omega peptidase activity (GO:0008242)	2020-06-07	0.00440796	0.195137	15.0858	GGT5;UCHL1;GGH;GGT1;APEH;ASRGL1	GO_Molecular_Function_2018
27	protein kinase binding (GO:0019901)	180/496	0.00478345	0.203917	6.29086	EPHB6;ERRFI1;CCNK;MAML1;IRS1;ARAF;PEBP1;NR3C1;IGF1R;PPP1CB;GOLGA2;CCND3;RPS19;CHEK2;CIR1;ROS1;FBXO7;TRIM22;CDK5RAP2;EPHA5;NSF;EPHA4;EPHA7;FBXW5;BORA;RPS7;PRKCB;AP1B1;ADAM10;LMTK2;ACSL3;CDC25C;MAPK8IP2;TUBA4A;CDC25B;STX1B;FRMD5;PRKAR1A;ADAM9;PRKD2;ROR1;VDAC1;ROR2;KIF20A;UTRN;ANKRA2;SQSTM1;TP53;TRIB2;PFKFB2;GRB7;RHOBTB3;HIF1A;RHOBTB1;RHOBTB2;PRDX3;FAM83H;CCNB1;RACGAP1;PDCD10;TPR;ABL1;TBC1D14;FAM83D…	GO_Molecular_Function_2018
28	hexose transmembrane transporter activity (GO:0015149)	2020-09-13	0.00492389	0.202407	11.936	MFSD4A;SLC2A13;SLC2A12;SLC2A1;PPBP;SLC2A4;SLC2A5;MFSD4B;SLC2A8	GO_Molecular_Function_2018
29	transcription coactivator activity (GO:0003713)	111/292	0.00497041	0.197274	6.54232	RB1;MAML1;WWC1;JADE1;RORC;NRL;PARK7;RORB;CCAR1;DCAF6;UBE2L3;ZMIZ2;TRIM24;PITX2;SOX4;SMARCC2;PRKCB;AIP;DYRK1B;ACTN4;GTF2F1;ISL1;WDR77;PIAS1;PRPF6;SUB1;ALPK3;MAML3;ENY2;SRCAP;MAX;GATA3;MED12L;TAF5L;MTDH;HELZ2;PRDM16;PPARGC1A;BCL9L;TFAP2A;WWTR1;NFE2;JUP;RBPMS;FUS;VDR;ECD;NR2F1;GLMP;NR1D1;SMARCA2;TRERF1;TDRD3;NFATC4;TADA2B;COPS5;JMY;CALCOCO1;CIITA;SETD3;THRB;CITED2;FHL2;BRCA1;PQBP1;ING4;MED14;ANKRD1;…	GO_Molecular_Function_2018
30	hydro-lyase activity (GO:0016836)	23/46	0.00501581	0.19244	8.59046	CA12;FH;HACD1;ECHS1;ECI1;APIP;HSD17B4;PARK7;ENO1;HACD2;ALAD;HADHB;HADHA;AUH;GMDS;ENOSF1;EHHADH;CA4;ECHDC1;ECHDC2;CA9;ACO2;L3HYPDH	GO_Molecular_Function_2018
31	Toll-like receptor binding (GO:0035325)	2020-07-09	0.00507358	0.188377	13.334	TLR1;UNC93B1;CD36;TLR6;S100A9;S100A8;TLR2	GO_Molecular_Function_2018
32	inositol tetrakisphosphate phosphatase activity (GO:0052743)	2020-07-09	0.00507358	0.18249	13.334	MINPP1;SYNJ1;INPP5D;ITPK1;PTEN;INPPL1;INPP5J	GO_Molecular_Function_2018
33	nuclear hormone receptor binding (GO:0035257)	27/57	0.0063557	0.221679	7.77445	SMARCD3;GTF2B;HIF1A;OASL;MED14;NSD1;NRIP1;PRAME;HMGN3;NCOA1;NCOA2;MBD4;TCF7L2;JUP;STAT1;NCOA3;TAF11;ACTN4;MED25;NCOR1;MED24;THRAP3;CNOT1;CTNNB1;NCOA7;TRIP12;TACC2	GO_Molecular_Function_2018
34	aldo-keto reductase (NADP) activity (GO:0004033)	2020-12-20	0.00651785	0.220648	9.79859	CYB5A;ALDH3A1;AKR1B10;SPR;AKR1C1;AKR1B15;AKR1C3;AKR1A1;AKR1B1;AKR1C2;AKR1C4;KCNAB2	GO_Molecular_Function_2018
35	kinase binding (GO:0019900)	153/419	0.00679926	0.223599	5.91326	RB1;ERRFI1;CCNK;MIDN;MAML1;WWC1;PEBP1;PARK7;NR3C1;PPP1CB;GOLGA2;LAPTM4B;CCND3;RPS19;CHEK2;WWC3;CIR1;FBXO7;PDE8A;TRIM22;TNS2;CDK5RAP2;NSF;FBXW5;BORA;RPS7;AP1B1;ADAM10;ACSL3;CDC25C;MAPK8IP2;TUBA4A;CDC25B;SGO1;STX1B;FRMD5;CDC37;VDAC1;KIF20A;CARD16;UTRN;ANKRA2;SQSTM1;TP53;PFKFB2;GRB7;RHOBTB3;HIF1A;RHOBTB1;RHOBTB2;PRDX3;FAM83H;CCNB1;RACGAP1;PDCD10;TBC1D14;FAM83D;MAP2K6;CNTLN;BARD1;NEK9;FZD5;STK11IP;NE…	GO_Molecular_Function_2018
36	PDZ domain binding (GO:0030165)	29/63	0.00785683	0.2512	7.23838	DOCK4;SLC22A5;KIF14;PTEN;DAPP1;F11R;CXXC4;SLC9A3R1;NSF;FZD1;CXADR;MAP2K2;FZD2;PLEKHA1;FZD4;MUC17;KIDINS220;FZD7;ARHGEF16;CRIM1;CRIPT;GNG12;TGFBR3;SLC9A3;ADAM17;ACOX1;CFTR;SLC26A6;LLGL2	GO_Molecular_Function_2018
37	ubiquitin protein ligase binding (GO:0031625)	107/285	0.00871045	0.270966	5.77804	RB1;CLU;UBE2L3;LAPTM4B;CHEK2;FBXO7;KCNH2;GABARAPL2;RPL23;DIO2;MID1;SCAMP3;RNF40;RRAGA;PRKAR1A;UQCRC1;ANKRA2;TP53;UBA52;TRIB2;SQSTM1;BLZF1;VCL;ANAPC2;CUL5;CUL3;CUL2;NLK;HIF1A;FOXO1;BAG6;BTBD3;HLTF;TNFRSF14;PPARGC1A;SMAD2;HSPA9;UBE2H;FZD5;FZD4;WFS1;PYHIN1;NEK6;ISG15;ERLIN2;UBE2A;BTBD9;SMAD6;AICDA;SPART;UBE2T;MDM2;UBE2O;CALR;UBE2K;GPI;CD40;CDKN1A;ARRB1;BRCA1;ARRB2;TRIOBP;TMEM189;UCHL1;CASP8;SUMO1;MA…	GO_Molecular_Function_2018
38	sulfuric ester hydrolase activity (GO:0008484)	2020-10-16	0.00876554	0.265504	9.60603	GALNS;ARSA;STS;ARSJ;IDS;ARSD;GNS;ARSE;ARSB;SULF2	GO_Molecular_Function_2018
39	phosphatase activity (GO:0016791)	44/105	0.0104112	0.307265	6.20668	PTPRS;PLPPR1;PLPPR2;PON1;PTEN;PPM1H;PTPRJ;DUSP16;DUSP13;MTM1;PPP1CB;ACP5;DLGAP5;LHPP;DUSP4;TIGAR;SACM1L;EPHX2;CTDSPL;PPP2R5A;PPP2R5D;PTPN11;PTPN12;CDC25C;SSH2;SGPP2;CDC25B;NT5C3A;MINPP1;PLPP6;DUSP23;PHOSPHO1;PLPP5;DLG1;PPP5C;PUDP;ALPP;ALPI;PHPT1;PLPP3;ACPP;PLPP2;LPIN2;PLPP1	GO_Molecular_Function_2018
40	TBP-class protein binding (GO:0017025)	2020-12-21	0.0109826	0.316024	8.36459	GTF2A1;GTF2A2;HHEX;PSMC5;PSMC6;PSMC3;PSMC4;GTF2B;RUVBL2;PSMC1;PSMC2;AHR	GO_Molecular_Function_2018
41	ATPase-coupled anion transmembrane transporter activity (GO:0043225)	2020-08-12	0.0113002	0.317233	9.69702	ABCC3;ABCC4;ABCC1;ABCC2;ABCC6;ABCB11;ABCC11;CFTR	GO_Molecular_Function_2018
42	alditol:NADP+ 1-oxidoreductase activity (GO:0004032)	2020-08-12	0.0113002	0.30968	9.69702	AKR1B10;AKR1C1;AKR1B15;AKR1A1;AKR1C3;AKR1B1;AKR1C2;AKR1C4	GO_Molecular_Function_2018
43	malate dehydrogenase activity (GO:0016615)	2020-05-06	0.0123878	0.331589	11.8728	MDH1;MDH2;ME1;CELSR1;MDH1B	GO_Molecular_Function_2018
44	chromo shadow domain binding (GO:0070087)	2020-05-06	0.0123878	0.324053	11.8728	NIPBL;SP100;CHAF1A;ATRX;LBR	GO_Molecular_Function_2018
45	clathrin adaptor activity (GO:0035615)	2020-07-10	0.0124094	0.317405	9.96921	DAB2;HIP1R;AP2S1;AP2A1;AP2B1;LDLRAP1;AP2M1	GO_Molecular_Function_2018
46	endocytic adaptor activity (GO:0098748)	2020-07-10	0.0124094	0.310505	9.96921	DAB2;HIP1R;AP2S1;AP2A1;AP2B1;LDLRAP1;AP2M1	GO_Molecular_Function_2018
47	NADP binding (GO:0050661)	16/31	0.012501	0.306141	7.33825	NANOS1;G6PD;TM7SF2;CRYZ;DHFR;GRHPR;SPR;GMDS;CAT;DPYD;CRYZL1;ME1;CBR4;NOX1;CBR3;DECR1	GO_Molecular_Function_2018
48	bile acid binding (GO:0032052)	2020-06-08	0.0130118	0.312012	10.5659	VDR;AKR1C1;NR1H4;AKR1C3;AKR1C2;AKR1C4	GO_Molecular_Function_2018
49	mannosyl-oligosaccharide 1,2-alpha-mannosidase activity (GO:0004571)	2020-06-08	0.0130118	0.305644	10.5659	EDEM3;MAN1A2;EDEM2;MAN1C1;MAN1B1;USF3	GO_Molecular_Function_2018
50	3-hydroxyacyl-CoA dehydrogenase activity (GO:0003857)	2020-06-08	0.0130118	0.299531	10.5659	HADHB;HADHA;EHHADH;HSD17B4;HSD17B12;HADH	GO_Molecular_Function_2018
