# Supplementary material for: Human parainfluenza virus type 1 regulates cholesterol biosynthesis and establishes quiescent infection in human airway cells
Source: PLoS Pathog. 2021 Sep 16;17(9):e1009908. doi: 10.1371/journal.ppat.1009908 (PMC8445407; doi:10.1371/journal.ppat.1009908)
Supplement: S3 Table — (XLSX) [file ppat.1009908.s006.xlsx]

## Sheet: GO_Biological_Process
Rank	Term	Overlap	P.value	Adjusted.P.value	Combined.Score	Genes	database
1	sterol biosynthetic process (GO:0016126)	27/41	2.81444e-10	1.43621e-06	71.7283	IDI1;MVK;FAXDC2;PRKAG2;MSMO1;HMGCR;HSD17B7;ACAT2;ACAT1;EBP;NSDHL;NPC1L1;PMVK;SC5D;FDFT1;FDPS;G6PD;HMGCS1;GGPS1;CYP51A1;DHCR24;LSS;SQLE;CH25H;ERG28;MVD;DHCR7	GO_Biological_Process_2018
2	regulation of alcohol biosynthetic process (GO:1902930)	24/35	7.90704e-10	2.01748e-06	71.1801	IDI1;FDPS;MVK;HMGCS1;GGPS1;NFYB;CYP51A1;ELOVL6;HMGCR;ACACB;LSS;ACACA;SREBF2;SEC14L2;SQLE;GPAM;SCD;FASN;PMVK;SC5D;MVD;DHCR7;MBTPS2;FDFT1	GO_Biological_Process_2018
3	regulation of cholesterol metabolic process (GO:0090181)	26/42	4.33638e-09	7.37619e-06	59.0417	IDI1;ACADVL;MVK;HMGCR;ACACB;ACACA;SEC14L2;PMVK;SC5D;LDLRAP1;FDFT1;FDPS;HMGCS1;GGPS1;NFYB;CYP51A1;ELOVL6;LSS;SREBF2;SQLE;GPAM;SCD;FASN;MVD;DHCR7;MBTPS2	GO_Biological_Process_2018
4	regulation of cholesterol biosynthetic process (GO:0045540)	25/41	1.34388e-08	1.71445e-05	54.7395	IDI1;PRKAA1;MVK;HMGCR;ACACB;ACACA;SEC14L2;PMVK;SC5D;FDFT1;FDPS;HMGCS1;GGPS1;NFYB;CYP51A1;ELOVL6;LSS;SREBF2;SQLE;GPAM;SCD;FASN;MVD;DHCR7;MBTPS2	GO_Biological_Process_2018
5	secondary alcohol biosynthetic process (GO:1902653)	23/37	3.05552e-08	3.11847e-05	53.2757	IDI1;FDPS;G6PD;MVK;HMGCS1;GGPS1;CYP51A1;MSMO1;DHCR24;HMGCR;HSD17B7;LSS;ACAT2;ACAT1;SQLE;EBP;NSDHL;ERG28;NPC1L1;PMVK;MVD;DHCR7;FDFT1	GO_Biological_Process_2018
6	cholesterol biosynthetic process (GO:0006695)	22/36	9.51042e-08	8.08861e-05	48.9382	IDI1;FDPS;G6PD;MVK;HMGCS1;GGPS1;CYP51A1;MSMO1;DHCR24;HMGCR;HSD17B7;LSS;ACAT2;SQLE;EBP;NSDHL;NPC1L1;PMVK;SC5D;MVD;DHCR7;FDFT1	GO_Biological_Process_2018
7	regulation of steroid biosynthetic process (GO:0050810)	25/45	1.762e-07	0.00012845	42.7925	IDI1;MVK;HMGCR;ACACB;ACACA;SEC14L2;PMVK;SC5D;FDFT1;FDPS;HMGCS1;GGPS1;NFYB;CYP51A1;ELOVL6;LSS;SREBF2;SQLE;GPAM;SCD;FASN;MVD;DHCR7;FGFR4;MBTPS2	GO_Biological_Process_2018
8	cellular protein modification process (GO:0006464)	260/1002	3.56895e-06	0.00227654	16.1205	APP;CCNF;TESK2;DCAF4;DCAF6;HERC5;GOLGA2;RPS6KA4;RPS6KA3;LGALS1;RPS6KA5;CHEK2;FBXO4;PRKACA;SEPHS1;BTRC;PRKACB;FBXO9;CHGB;ACVR1;PRKCI;CSNK2A1;WSB2;ATG10;PHKA1;PRKCA;CSNK1E;CDC34;PRKAR1B;ULK1;OBSL1;MTMR2;CTBP1;COPS7A;EVPL;PRKCZ;MTMR6;HLCS;STC2;ARSG;ARSD;ARSB;ATG5;LHPP;SRPK2;CDK19;YES1;INSR;PMM2;PLK1;ABCA7;WDYHV1;PTK6;EIF2AK4;PPP5C;CALU;CDK10;ATM;FBXL4;CDK16;PIGT;PTPRS;PRKAG1;PTPRM;CHM;PHEX;DDA1;ANKR…	GO_Biological_Process_2018
9	glycerophospholipid biosynthetic process (GO:0046474)	56/165	2.3876e-05	0.0135377	17.8903	SLC44A5;SLC27A1;ARF1;CPNE7;DGKA;LPCAT1;PIK3CD;PCTP;PIK3CB;PIK3C2A;ACP6;CPNE1;PIP4K2A;PIP4K2B;PLA2G12A;PCYT2;CSNK2A1;SACM1L;OCRL;HDHD5;INPP4B;GNPAT;PITPNM3;FAR1;PIK3C3;PI4K2A;AGPAT5;MTMR2;ALOX15;AGPAT2;MTMR6;PLD2;MTM1;INPP5F;GPAT4;INPP5D;INPP5E;INPP5K;GPAT2;CDIPT;RAB4A;PLEKHA1;DDHD2;SYNJ2;PTPN13;CRLS1;FIG4;GPAM;LPCAT4;LPCAT2;PI4KA;PNPLA3;CHPT1;GPD1L;LPIN1;RAB5A	GO_Biological_Process_2018
10	phospholipid biosynthetic process (GO:0008654)	19/38	3.91062e-05	0.0199559	25.1343	DPAGT1;AGPAT5;IDI1;FDPS;NUS1;PCYT2;SGMS1;CPNE7;LPCAT1;FITM2;HDHD5;CRLS1;GNPAT;GPAM;CPNE1;FAR1;MVD;GPAT2;FADS1	GO_Biological_Process_2018
11	autophagosome organization (GO:1905037)	25/57	4.32379e-05	0.0200585	21.8294	UBXN2B;UBXN2A;RAB1B;MAP1LC3B;RB1CC1;TP53INP2;UBQLN1;ATG5;GABARAPL2;ATG9A;WIPI1;TRAPPC8;WIPI2;ATG13;PACS2;ATG4C;ULK3;ATG2A;ULK2;ULK1;ATG4A;PIK3C3;ATP13A2;ATG4D;ATG2B	GO_Biological_Process_2018
12	positive regulation of secretion by cell (GO:1903532)	23/53	0.000105647	0.0449264	19.6786	UNC13B;RAB3A;TGFB1;EDN3;RAB27B;SYTL4;BMP6;GRK2;RGCC;GPER1;ANKRD1;MYO18A;ADAM9;STXBP5;ATP13A2;EZR;PPIA;RAB5A;PPID;STX1A;CFTR;EXPH5;CLASP2	GO_Biological_Process_2018
13	negative regulation of peptidyl-threonine phosphorylation (GO:0010801)	10/15	0.000122318	0.0480146	29.747	SPRED2;SPRED1;DMTN;PARD3;DDIT4;INPP5K;SPRY2;CALM1;CALM2;SIRT2	GO_Biological_Process_2018
14	proteasome-mediated ubiquitin-dependent protein catabolic process (GO:0043161)	85/292	0.000159862	0.0582699	12.6029	GSK3B;RNF11;UBXN2B;UBXN2A;FAF1;CCNF;KIF14;BUB1B;UBE3A;ARRB1;ARRB2;TRIM9;UCHL1;CDC23;MAEA;FBXO4;BTRC;FBXO9;FBXW4;FBXW11;AXIN1;UBE4B;KCTD2;PPP2R5C;SIRT2;DDB1;CDC34;SELENOS;UBE2R2;NEMF;KCTD10;TBL1XR1;SPOPL;ANAPC5;MAN1B1;KCTD17;CLOCK;PSMD10;ANAPC16;DERL3;CUL3;SEL1L;UBE2J2;ANAPC11;ARNTL;HSP90B1;PCNP;FBXL20;ATXN3;ZNRF1;SHARPIN;MTA1;OS9;RNF139;HECTD3;TMEM129;BTBD2;UBQLN1;TBL1X;DCAF11;ANKZF1;HSPA5;SMURF2…	GO_Biological_Process_2018
15	response to endoplasmic reticulum stress (GO:0034976)	38/107	0.000159904	0.0543994	15.3752	ERO1A;PPP1R15A;GSK3B;BRSK2;RASGRF2;SEL1L;ALOX15;ITPR1;SELENOK;RNF5;HSP90B1;HERPUD1;UFL1;AIFM1;OS9;RNF139;CREB3L1;CREB3L2;UBQLN1;UBXN6;MAP3K5;HSPA5;AMFR;ATG10;SYVN1;PDIA6;PDIA4;TMX4;SELENOS;TMEM117;DNAJC10;TRIB3;HYOU1;ANKS4B;P4HB;ATF6;MBTPS2;ATF4	GO_Biological_Process_2018
16	biotin metabolic process (GO:0006768)	8/11	0.000250995	0.0800518	29.862	BTD;PC;PCCA;HLCS;PCCB;MCCC1;ACACB;ACACA	GO_Biological_Process_2018
17	autophagosome assembly (GO:0000045)	24/59	0.000252983	0.0759397	16.6866	GABARAPL2;UBXN2B;UBXN2A;RAB1B;ATG9A;WIPI1;TRAPPC8;WIPI2;ATG13;MAP1LC3B;PACS2;RB1CC1;TP53INP2;ATG4C;ULK3;UBQLN1;ATG2A;ULK2;ULK1;ATG4A;PIK3C3;ATG4D;ATG5;ATG2B	GO_Biological_Process_2018
18	protein localization to cell periphery (GO:1990778)	40/118	0.000336195	0.0953114	13.4281	ROCK1;STXBP1;LIN7B;LRP6;GOLGA7B;AP4M1;CALCR;RAB40B;RAB40C;BSG;TSPAN5;INPP5K;S100A10;CLASP2;BBS2;TMEM150A;CAV1;PTCH1;RDX;TTC7B;MYO5A;ANK3;ANK1;RAB11A;TNFRSF1A;EHD2;TSPAN15;CACNB3;DLG1;RAP2A;TSPAN14;PACS2;RAB37;RAB34;MYADM;PKP3;TNIK;EZR;MRAP2;CRB3	GO_Biological_Process_2018
19	phosphorylation (GO:0016310)	106/387	0.000359577	0.0965747	10.7588	APP;DGKA;TESK2;RPS6KA4;NRBP2;RPS6KA3;RPS6KA5;GNPTAB;CHEK2;STK16;NEK2;PIM2;PRKACA;PRKACB;MAP3K5;CDKL2;ACVR1;PRKCI;MAP2K1;EPHA7;CSNK2A1;IGFBP3;DYRK1B;PHKA1;PRKCA;CSNK1E;PRKAR1B;IDNK;ULK1;TNIK;CDKL1;BRSK1;BRSK2;CTBP1;STK39;PRKCZ;FGGY;TKFC;IRAK1;STK38;PGK1;SRPK2;CDK19;SURF1;TGFB1;INSR;PLK1;PHKB;PTK6;EIF2AK4;CLK2;CDK8;STK25;STK26;PI4KA;CDK10;ATM;BMPR1B;CDK16;MAP3K12;GSK3B;PRKAG1;PIK3CD;PIK3CB;PPP3CB;F…	GO_Biological_Process_2018
20	ERAD pathway (GO:0036503)	29/78	0.000383056	0.0977367	14.4875	POMT2;USP13;BRSK2;DERL3;POMT1;SEL1L;UBE2J2;RNF5;HERPUD1;HSP90B1;ATXN3;OS9;RNF139;TMEM129;UBQLN1;UGGT2;UBXN6;ANKZF1;SDF2L1;HSPA5;AMFR;EDEM1;SYVN1;UBE4B;RNF103;SELENOS;DNAJC10;MAN1B1;STT3B	GO_Biological_Process_2018
21	fatty acid derivative biosynthetic process (GO:1901570)	13/25	0.000403078	0.0979479	20.1313	SLC25A1;SCD5;ACACA;AACS;ACAT1;HMGCL;BDH1;SCD;FASN;FAR1;PPT2;CBR4;FADS1	GO_Biological_Process_2018
22	proteasomal protein catabolic process (GO:0010498)	70/238	0.000418556	0.0970859	11.3316	GSK3B;RNF11;UBXN2B;UBXN2A;FAF1;KIF14;BUB1B;UBE3A;ARRB1;ARRB2;TRIM9;UCHL1;CDC23;MAEA;BTRC;UBXN6;FBXW11;AXIN1;UBE4B;KCTD2;PPP2R5C;SIRT2;RNF41;DDB1;CDC34;UBE2R2;KCTD10;TBL1XR1;SPOPL;ANAPC5;KCTD17;CLOCK;PSMD10;BRSK2;ANAPC16;CUL3;SEL1L;RNF5;ANAPC11;ARNTL;PCNP;ATXN3;ZNRF1;SHARPIN;MTA1;RNF139;HECTD3;BTBD2;PMAIP1;TBL1X;SOCS6;DCAF11;ATE1;SMURF2;CSNK1A1;AMFR;SYVN1;WWP1;BTBD11;BTBD6;BTBD9;CUL4A;ABTB1;RNF145…	GO_Biological_Process_2018
23	positive regulation of cell migration (GO:0030335)	66/222	0.000435718	0.0966725	11.3949	DOCK5;RIPOR1;FAM89B;PIK3CD;CIB1;LAMC2;SYDE1;HYAL1;CAPN7;GPER1;SOX9;HRAS;ACVR1;SUN2;HGF;F2R;PRKCA;RHOD;SHTN1;CEACAM6;MYADM;NSMF;ITGA6;KIF20B;ZP3;DOCK1;GRB7;CSF1R;CEMIP;CD151;SEMA3C;SEMA3D;SEMA3A;SEMA3B;PDGFA;RTN4;PAK1;MIEN1;PODXL;ZNF703;HAS2;DRD1;CLASP2;CARMIL1;CCL24;CARMIL2;DMTN;TGFB1;HSPA5;SMURF2;INSR;SEMA4B;RDX;ELP1;SEMA4F;SEMA4G;ELP6;PTK2;RAB11A;VIL1;MYO1C;AGO2;CNTN1;F2RL1;SPRY2;LGR6	GO_Biological_Process_2018
24	IRE1-mediated unfolded protein response (GO:0036498)	23/58	0.000521769	0.110941	14.8452	TSPYL2;KLHDC3;ACADVL;CUL7;HSPA5;FKBP14;SHC1;EDEM1;GFPT1;PPP2R5B;SYVN1;WIPI1;PDIA6;DNAJC3;MYDGF;EXTL2;DNAJB11;LMNA;SSR1;HYOU1;KDELR3;EXTL3;SEC63	GO_Biological_Process_2018
25	negative regulation of protein phosphorylation (GO:0001933)	55/179	0.000525705	0.107307	11.4912	RB1;ERRFI1;TESK1;PRKAG2;CIB1;PREX1;SPRED2;SPRED1;RASSF2;DEPTOR;UBASH3B;DAG1;PMEPA1;TRIM27;MEN1;DUSP1;IGFBP3;PAQR3;DKK1;SIRT2;DNAJC3;SFRP1;IMPACT;PARD3;DDIT4;FKBP8;MYADM;TERF2IP;STRAP;TRIB3;ITGB1BP1;PSMD10;RTN4R;PRR5L;PRKCZ;LRP6;CAMK2N1;SNX25;DVL1;INPP5K;SOCS6;PRNP;TGFB1;DMTN;CAV1;LRRC66;MLXIPL;IBTK;GNAQ;PPP1R1C;DNAJC10;SPRY2;GPD1L;CALM1;CALM2	GO_Biological_Process_2018
26	regulation of peptidyl-threonine phosphorylation (GO:0010799)	17/38	0.000536328	0.105265	16.6866	APP;CEMIP;TGFB1;DMTN;PLK1;AXIN1;PRKAG2;SIRT2;SPRED2;SPRED1;PARD3;DDIT4;INPP5K;MAPK1;SPRY2;CALM1;CALM2	GO_Biological_Process_2018
27	intrinsic apoptotic signaling pathway (GO:0097193)	35/102	0.000595097	0.112473	12.6221	ERO1A;PPP1R15A;BRSK2;DDX3X;CUL5;DIABLO;CUL3;ITPR1;SELENOK;KRCC1;CRIP1;CASP9;AIFM1;ZMAT3;CHEK2;ZMAT4;ARL6IP5;PMAIP1;APOPT1;PDK2;MAP3K5;PDK1;BOK;MOAP1;BAD;BNIP3;MLLT11;CUL4A;TMEM117;DNAJC10;JMY;TRIB3;EPHA2;ATF4;BCL2L1	GO_Biological_Process_2018
28	autophagy of nucleus (GO:0044804)	11/20	0.000609252	0.111036	20.1674	ATG9A;ATG4C;ATG2A;TRAPPC8;WIPI1;ATG4A;WIPI2;ATG13;ATG4D;ATG2B;ATG5	GO_Biological_Process_2018
29	lipid biosynthetic process (GO:0008610)	27/73	0.000659117	0.115982	13.418	AGPAT5;PRKAA1;ABCD3;DHRS11;PRKAA2;ACSS2;MVK;ACSM3;LPCAT1;FITM2;HMGCR;CLN8;ACACA;SCP2;GPAT4;FDXR;PDSS2;GPAT2;FADS1;CBR4;FDFT1;PCYT2;CYP51A1;LSS;GNPAT;GPAM;MVD	GO_Biological_Process_2018
30	regulation of exocytosis (GO:0017157)	21/52	0.000677027	0.115162	14.5973	RAB3B;NSF;RAB3A;ANXA1;SYT1;RAB3D;RAB27B;SYTL4;CPLX1;RAB40B;RAB40C;RAB37;RAB26;STXBP5;RAB5A;VAMP2;CFTR;LLGL2;EXPH5;SNCA;CLASP2	GO_Biological_Process_2018
31	regulation of insulin secretion (GO:0050796)	34/99	0.000694763	0.114367	12.3697	BRSK2;GIPR;ITPR1;SLC2A1;LRP5;ARL2;CACNA1D;DOC2B;TM7SF3;ARNTL;PPP3CB;GPER1;HNF4A;ENSA;POLR2D;TCF7L2;KCNJ11;BAD;RFX3;PRKCA;INHBB;ADRA2C;SYT7;SSTR5;GIP;GLUD1;SFRP1;CAPN10;CLOCK;SLC25A4;STX1A;MCU;CDK16;RAPGEF4	GO_Biological_Process_2018
32	cytoplasmic microtubule organization (GO:0031122)	20/49	0.000768031	0.122477	14.4983	VPS4B;VPS4A;AXIN1;CRIPT;STMN3;CIB1;HOOK3;CAMSAP1;RAB11A;CCDC88B;CCDC88A;DLG1;SLK;KATNAL1;HOOK1;KATNA1;TUBGCP5;TUBGCP3;TUBGCP4;EZR	GO_Biological_Process_2018
33	regulation of Arp2/3 complex-mediated actin nucleation (GO:0034315)	7/10	0.000914932	0.141482	24.2579	CYFIP1;NCKAP1;ARF1;PICK1;ARFIP2;BRK1;WASF1	GO_Biological_Process_2018
34	cellular biogenic amine metabolic process (GO:0006576)	7/10	0.000914932	0.13732	24.2579	SULT1B1;MAOA;ODC1;AMD1;SMS;OAZ1;OAZ2	GO_Biological_Process_2018
35	protein phosphorylation (GO:0006468)	123/471	0.000982063	0.143185	8.95821	APP;TESK2;RPS6KA4;NRBP2;RPS6KA3;SLK;RPS6KA5;CHEK2;STK16;PDK3;NEK2;PIM2;PRKACA;PRKACB;STK32B;STK32C;EPHB4;MAP3K5;EPHB3;CDKL2;ACVR1;CSNK1G3;PRKCI;MAP2K1;CSNK2A1;IGFBP3;DYRK1B;PHKA1;PRKCA;CSNK1E;PRKAR1B;MAPKAPK3;TYRO3;ULK3;ULK2;MAPKAPK5;ULK1;TNIK;CDKL1;CSF1R;BRSK1;BRSK2;CTBP1;STK39;PRKCZ;GRK2;GRK5;IRAK1;STK38;SRPK2;SMAD2;CDK19;TGFB1;EIF2AK1;INSR;PLK1;DCLK2;PHKB;PTK6;EIF2AK4;PTK2;CLK2;BMP4;CDK8;STK25…	GO_Biological_Process_2018
36	regulation of plasma membrane bounded cell projection assembly (GO:0120032)	17/40	0.0010944	0.155131	14.351	DMTN;IFT140;ATP8B1;CAV1;RDX;TWF2;SSH3;IFT20;SH3YL1;IFT88;PODXL;FSCN1;RAB17;RAB5A;ATG5;EPHA2;ARF6	GO_Biological_Process_2018
37	plasma membrane bounded cell projection assembly (GO:0120031)	69/242	0.00115576	0.159402	9.55073	CYFIP1;GALNT11;TTC26;CEP19;CBY1;RPGR;SEPT7;OPHN1;TCTN1;TMEM107;WDR5;ARFIP2;BBS9;CC2D2A;DYNC2H1;ACTR2;CCDC113;RFX3;EMP1;SEPT1;IFT80;ANO6;OCRL;EMP3;WDR34;TMEM250;RHOD;WDR35;DNM3;SHTN1;IFT88;RAP2A;FAM161A;FSCN1;WDPCP;TNIK;EZR;IFT46;SSX2IP;ARF6;UNC119B;ARL3;FGD5;ABLIM3;KIF3A;INPP5K;FOPNL;BBS2;CARMIL1;SEPT10;SEPT11;DMTN;IFT122;PARVA;PARVB;TMEM231;IFT20;CCDC88A;AHI1;WDR60;KIAA0586;STK26;MKS1;CEP83;UNC1…	GO_Biological_Process_2018
38	regulation of macroautophagy (GO:0016241)	38/117	0.00117297	0.157517	10.8555	ATP6V1A;GPSM1;PRKAA1;PRKAA2;RAB1B;NPRL3;PRKAG1;PRKAG2;VPS26B;NRBP2;UCHL1;CAPNS1;SESN1;RB1CC1;MLST8;TBC1D14;QSOX1;TBC1D12;PRKACA;ATP6V0E2;ATP6V1E2;SNX5;BNIP3L;PRKAB2;BNIP3;ATG13;RAB33A;IFT20;IFT88;PINK1;ATP6V1B2;EXOC4;TBC1D25;ULK1;ATP13A2;RAB5A;PAFAH1B2;LAMTOR5	GO_Biological_Process_2018
39	isoprenoid metabolic process (GO:0006720)	6/8	0.0012949	0.169432	24.7003	PHYH;MVK;GGPS1;PDSS2;MVD;HMGCR	GO_Biological_Process_2018
40	epidermal growth factor receptor signaling pathway (GO:0007173)	22/58	0.00137449	0.175351	12.38	GRB7;TGFB1;SHC1;PXN;TGFA;CBLB;PTPN11;IQGAP1;PIK3C2A;AREG;PTK2;EREG;VIL1;NRAS;RPS6KA5;KIF16B;REPS2;PLCE1;CSK;KRAS;SOX9;HRAS	GO_Biological_Process_2018
41	cholesterol metabolic process (GO:0008203)	25/69	0.00144381	0.179701	11.7372	IDI1;MVK;MSMO1;HMGCR;HSD17B7;CLN8;ACAT2;NSDHL;EBP;RXRA;NPC1L1;PMVK;LDLRAP1;FDFT1;FDPS;G6PD;HMGCS1;GGPS1;CYP51A1;DHCR24;LSS;CH25H;SQLE;MVD;DHCR7	GO_Biological_Process_2018
42	negative regulation of intracellular signal transduction (GO:1902532)	49/162	0.00149006	0.181042	9.75113	DDX3X;CIB1;ARRB2;HERPUD1;PREX1;SPRED1;DEPTOR;GPER1;HYAL2;CPNE1;DAG1;WWC3;TNFAIP8L1;CGNL1;DUSP1;MAGI2;PPP2R5B;PLAUR;PPP2R5C;CDC34;CARD19;DDIT4;MYADM;MAPKAPK5;TRIB3;ZMYND11;EPHA2;PSMD10;URI1;PRKAA1;PRKAA2;NPRL3;ITPR1;NLRC3;ADIPOR1;ARHGAP12;ARNTL;TSPAN6;THEM4;INPP5K;PLEKHA1;RIOK3;CAV1;PDE2A;ARHGAP25;PINK1;GPD1L;BCL2L1;OTUD3	GO_Biological_Process_2018
43	autophagy of mitochondrion (GO:0000422)	17/41	0.00152163	0.180578	13.3241	FIS1;GABARAPL2;BNIP3;ATG9A;WIPI1;WIPI2;ATG13;MAP1LC3B;PINK1;RB1CC1;ATG4C;ATG2A;ATG4A;SPATA18;ATG5;ATG4D;ATG2B	GO_Biological_Process_2018
44	macroautophagy (GO:0016236)	36/111	0.00160095	0.185673	10.3404	PRKAA1;PRKAA2;VPS4B;VPS4A;PRKAG1;PRKAG2;TMEM74;TOMM20;MAP1LC3B;RB1CC1;MFN1;UBQLN1;UBXN6;ATG5;GABARAPL2;PRKAB2;CSNK2A1;LIX1L;ATG10;VPS37D;WIPI1;STAM;VPS37B;WIPI2;ATG13;PINK1;TBC1D5;SNX14;NBR1;CHMP3;ULK1;PIK3C3;PGAM5;ATP13A2;CHMP6;VPS25	GO_Biological_Process_2018
45	Ras protein signal transduction (GO:0007265)	64/224	0.00161054	0.182635	9.10095	RB1;RAB3B;CYFIP1;NCKAP1;GPSM2;RIPOR1;RTKN;RAB3A;GDI1;RAB3D;ARHGAP1;ARHGDIG;BRK1;RAB22A;PLCE1;HRAS;RAB2A;KSR2;RHOC;RHOD;RHOA;RAB33A;CNKSR2;SHTN1;RAP2A;MAPKAPK3;RAB37;RAB34;CDC42EP3;AGTR1;RABL3;RHOU;MAPKAPK5;ROCK1;SHC1;RAB1B;RHOBTB1;NRAS;PAK1;ADGRG1;RHOT1;RAB40B;RRAS;RAB40C;RAB26;EPS8L1;EPS8L3;RAB6A;WASF1;RALGDS;CTNNAL1;RAB4A;LIMK1;RAB39B;ARHGAP29;RAB27B;MAPK14;RAB11A;MAPK11;GNB1;KRAS;RAB17;RGL2;RA…	GO_Biological_Process_2018
46	cellular senescence (GO:0090398)	12/25	0.00166691	0.184918	15.2078	MAP2K1;OPA1;ID2;HMGA1;ULK3;SMC5;MAPKAPK5;SMC6;CALR;MAPK14;HRAS;TBX3	GO_Biological_Process_2018
47	protein alpha-1,2-demannosylation (GO:0036508)	12/25	0.00166691	0.180984	15.2078	EDEM3;RNF103;OS9;RNF139;MAN1A2;EDEM1;AMFR;SEL1L;SYVN1;MAN1B1;UGGT2;RNF5	GO_Biological_Process_2018
48	dendritic spine maintenance (GO:0097062)	5/6	0.00167126	0.177676	26.3917	PRNP;MTMR2;INSR;PICK1;FYN	GO_Biological_Process_2018
49	fatty-acyl-CoA metabolic process (GO:0035337)	10/19	0.00169457	0.176477	16.6323	SLC25A1;DGAT1;SCD;FASN;SCD5;THEM4;FAR1;PPT2;ACACA;CBR4	GO_Biological_Process_2018
50	protein localization to plasma membrane (GO:0072659)	41/131	0.00171776	0.175315	9.86945	MACF1;ROCK1;STXBP1;LRP6;GOLGA7B;CALCR;RAB40B;RAB40C;RAB26;BSG;TSPAN5;INPP5K;S100A10;CLASP2;NSF;BBS2;TMEM150A;PTCH1;RDX;TTC7B;MYO5A;ANK3;ANK1;RAB11A;TNFRSF1A;EHD2;TSPAN15;CACNB3;DLG1;RAP2A;TSPAN14;PACS2;RAB37;RAB34;MYADM;PKP3;TNIK;EZR;MRAP2;VAMP2;CRB3	GO_Biological_Process_2018

## Sheet: GO_Molecular_Function
Rank	Term	Overlap	P.value	Adjusted.P.value	Combined.Score	Genes	database
1	kinase activity (GO:0016301)	88/281	6.12023e-06	0.00704439	18.6193	GSK3B;PRAG1;PANK1;DGKA;PRKAG1;TESK2;BUB1B;PIK3CD;PIK3CB;PIK3C2A;RPS6KA3;RASSF2;HYKK;RPS6KA5;EEF2K;PPIP5K2;CHEK2;RFK;NMRK1;PDK4;PDK3;PRKG2;NEK2;SOX9;SEPHS1;PRKACA;SEPHS2;PRKACB;PDK2;PDK1;MAP3K5;ACVR1;MAP4K1;CDKL2;CSNK1G3;PRKCI;MAP2K1;CSNK2A1;MMD;DYRK1B;MMD2;PRKCA;CSNK1E;KSR2;IRAK4;IDNK;ULK1;PIK3C3;TNIK;PRKAA1;PRKAA2;MVK;ROCK1;STK39;PRKCZ;GK5;PAK1;GRK2;TKFC;IRAK1;PMVK;PGK1;MAPK1;CSK;MAP2K5;MAP4K4;M…	GO_Molecular_Function_2018
2	microtubule binding (GO:0008017)	62/196	9.80937e-05	0.0564529	14.4604	CEP57;KIF14;KIF12;GOLGA2;MAP1LC3B;OPA1;KIF5B;KIF5A;KIF13B;KIF1C;KIF21B;NDEL1;GABARAPL2;SUN2;GAS2L3;EML1;EML2;DNM1;EML3;DNM2;EML4;DNM3;EML6;KIFC2;FAM161A;MAP7D3;KIF16B;SBDS;BIRC5;KIF20B;EZR;MAPRE2;HDGFL3;MACF1;RGS14;ARL3;NDRG1;CAMSAP1;SKA2;KIF3A;KATNA1;TPPP;RAE1;MAP9;DYNC1I1;CLASP2;PRNP;PLK1;CRIPT;HOOK3;RAB11A;CCDC88B;CCDC88A;CENPE;KIF18A;VAPA;REEP4;HOOK1;VAPB;TUBGCP5;TUBGCP3;TUBGCP4	GO_Molecular_Function_2018
3	lysophosphatidic acid acyltransferase activity (GO:0042171)	2020-12-20	0.000111015	0.0425928	27.0605	AGPAT5;LPGAT1;LPCAT4;GPAT4;MBOAT7;LPCAT2;LPCAT1;PNPLA3;MBOAT2;TAZ;AGPAT2;CRLS1	GO_Molecular_Function_2018
4	syntaxin binding (GO:0019905)	30/78	0.000152588	0.0439073	16.7405	TMED10;STXBP3;STXBP1;DOC2B;CPLX1;STX10;GOLGA2;BLOC1S6;VPS54;STXBP5;UNC13B;NSF;SYT5;TMED9;UNC13A;SYT1;SYTL1;SYT14;SYT13;SYTL5;SYTL4;RAB11A;SYT7;SYTL2;SYT17;SYT12;SNPH;SYT11;VAMP2;LLGL2	GO_Molecular_Function_2018
5	O-acyltransferase activity (GO:0008374)	16/32	0.000159209	0.0366499	21.6575	LPGAT1;DGAT1;MBOAT7;LPCAT1;MBOAT2;TAZ;AGPAT2;CRLS1;GNPAT;GPAM;GPAT4;LPCAT4;LPCAT2;PNPLA3;GPAT2;PNPLA2	GO_Molecular_Function_2018
6	1-acylglycerol-3-phosphate O-acyltransferase activity (GO:0003841)	2020-11-18	0.000172653	0.0331207	26.2249	AGPAT5;LPGAT1;LPCAT4;GPAT4;MBOAT7;LPCAT2;LPCAT1;MBOAT2;TAZ;AGPAT2;CRLS1	GO_Molecular_Function_2018
7	tubulin binding (GO:0015631)	76/256	0.000177365	0.0291638	12.7003	CEP57;KIF14;STMN3;KIF12;PHF6;GOLGA2;MAP1LC3B;OPA1;KIF5B;KIF5A;DAG1;KIF13B;KIF1C;KIF21B;NDEL1;GABARAPL2;SUN2;BCAS3;GAS2L3;AGTPBP1;EML1;EML2;DNM1;EML3;DNM2;EML4;DNM3;ARL4C;EML6;KIFC2;FAM161A;MAP7D3;KIF16B;SBDS;EFHC1;BIRC5;KIF20B;EZR;MAPRE2;ARL8A;HDGFL3;BEX4;BRSK1;RGS14;ARL3;NDRG1;CAMSAP1;NCALD;SKA2;KIF3A;KATNA1;TPPP;RAE1;MAP9;DYNC1I1;SNCA;CLASP2;PRNP;PLK1;CRIPT;HOOK3;RAB11A;MZT1;CCDC88B;AGBL5;CCDC8…	GO_Molecular_Function_2018
8	calcium-dependent phospholipid binding (GO:0005544)	21/48	0.000181536	0.0261185	18.6659	SYT5;C2CD5;RPH3AL;ANXA1;ANXA2;SYT1;ANXA5;SYTL1;SYT14;DOC2B;SYT13;SYTL5;SYTL4;SYT7;SYTL2;SYT17;PCLO;SYT12;SYT11;CPNE1;ESYT2	GO_Molecular_Function_2018
9	phosphotransferase activity, alcohol group as acceptor (GO:0016773)	75/255	0.00026685	0.0341271	11.9873	GSK3B;PRAG1;PANK1;DGKA;PRKAG1;TESK2;BUB1B;PIK3CD;PIK3CB;PIK3C2A;KHK;RPS6KA3;RASSF2;HYKK;RPS6KA5;EEF2K;RFK;NMRK1;PDK4;PDK3;PRKG2;NEK2;SOX9;PRKACA;PDK2;PDK1;MAP3K5;ACVR1;MAP4K1;CDKL2;CSNK1G3;PRKCI;MAP2K1;MMD;DYRK1B;MMD2;PRKCA;CSNK1E;KSR2;IRAK4;PKM;FAM20B;IDNK;PIK3C3;TNIK;PRKAA1;PRKAA2;MVK;ROCK1;PRKCZ;GK5;PAK1;GRK2;FGGY;TKFC;IRAK1;MAP2K5;MAP3K3;CSNK1A1;PLK1;LIMK1;MOK;CDC42BPB;PTK2;HIPK3;CDK8;MAP3K15…	GO_Molecular_Function_2018
10	2-acylglycerol-3-phosphate O-acyltransferase activity (GO:0047144)	2020-07-09	0.000332786	0.0383036	30.8492	LPGAT1;LPCAT4;MBOAT7;LPCAT2;LPCAT1;MBOAT2;CRLS1	GO_Molecular_Function_2018
11	protein kinase activity (GO:0004672)	135/514	0.000446475	0.0467175	10.0351	PRAG1;TESK1;TESK2;BUB1B;RPS6KA4;NRBP2;RPS6KA3;SLK;RASSF2;RPS6KA5;CHEK2;STK16;PDK4;PDK3;NEK2;PIM2;SOX9;PRKACA;PRKACB;STK32B;STK32C;EPHB4;PDK2;MAP3K5;EPHB3;PDK1;CDKL2;ACVR1;CSNK1G3;PRKCI;MAP2K1;EPHA7;CSNK2A1;HGF;DYRK1B;PRKCA;MMD2;CSNK1E;EREG;MAPKAPK3;TYRO3;ULK3;ULK2;MAPKAPK5;ROR1;ULK1;TNIK;EPHA2;CSF1R;BRSK1;BRSK2;EPHA10;STK39;PRKCZ;GRK2;GRK5;IRAK1;STK38;GRK6;MAP2K5;SRPK2;STAT5B;YES1;INSR;PLK1;DCLK2…	GO_Molecular_Function_2018
12	acylglycerol O-acyltransferase activity (GO:0016411)	14/29	0.00064477	0.0618442	17.5663	AGPAT5;LPGAT1;DGAT1;MBOAT7;LPCAT1;MBOAT2;TAZ;AGPAT2;CRLS1;GPAT4;LPCAT4;LPCAT2;PNPLA3;PNPLA2	GO_Molecular_Function_2018
13	nucleoside-triphosphatase activity (GO:0017111)	113/425	0.000779687	0.0690323	9.42456	RAB3B;EIF4A2;RAB3A;RAB3D;KIF5B;KIF5A;ARHGDIB;KIF21B;TRIM23;RAB2A;DYNC2H1;NSF;RALBP1;ENTPD2;ENTPD3;RECQL;TMEM250;GTPBP4;KATNAL1;RAB37;KIF16B;RAB34;EEF1A2;RABL3;PMS2P1;KIF20B;ARL8A;CFTR;MACF1;GNAZ;DDX6;HSPA4L;ARL2;RHOBTB1;RAP1GAP;RHOT1;RRAS;KIF3A;RAB6A;ABCA2;RAB4A;HSPA5;RAB39B;ABCA7;RAB27B;HSPA2;SMARCA1;GNG11;KIF18A;GNAQ;GNB1;GNAS;HYOU1;GNB5;RAB5A;HBS1L;ARF1;DDX3X;ABCD3;GFM2;DIRAS1;KIF14;KIF12;MYL6…	GO_Molecular_Function_2018
14	syntaxin-1 binding (GO:0017075)	2020-09-15	0.000840049	0.0690641	21.0462	NSF;UNC13B;UNC13A;SYT1;SNPH;STXBP1;STXBP5;CPLX1;VAMP2	GO_Molecular_Function_2018
15	protein serine/threonine kinase activity (GO:0004674)	99/369	0.00116077	0.0890698	8.98119	TESK1;TESK2;RPS6KA4;RPS6KA3;NRBP2;RPS6KA5;SLK;CHEK2;STK16;PDK3;NEK2;PIM2;PRKACA;PRKACB;STK32B;STK32C;MAP3K5;ACVR1;CDKL2;CSNK1G3;PRKAB2;PRKCI;MAP2K1;CSNK2A1;PRKCA;CSNK1E;MAPKAPK3;ULK3;ULK2;ULK1;MAPKAPK5;TNIK;CDKL1;BRSK1;BRSK2;STK39;PRKCZ;GRK2;GRK5;IRAK1;STK38;MAP2K5;SRPK2;CDK19;EIF2AK1;PLK1;DCLK2;EIF2AK4;CLK4;CLK2;CLK1;CDK8;STK25;STK26;CDK10;ATM;BMPR1B;CDK16;MAP3K12;GSK3B;CDKN1B;PRKAG1;CAMKV;FASTK…	GO_Molecular_Function_2018
16	GDP-dissociation inhibitor activity (GO:0005092)	2020-06-08	0.0012949	0.0931517	24.7003	GPSM1;GPSM2;RGS14;GDI1;ARHGDIB;ITGB1BP1	GO_Molecular_Function_2018
17	insulin-like growth factor I binding (GO:0031994)	2020-08-13	0.0013247	0.08969	20.1976	IGFBP1;IGFBP5;ITGB4;INSR;IGFBP3;IGFBP2;ITGAV;ITGA6	GO_Molecular_Function_2018
18	protein kinase A catalytic subunit binding (GO:0034236)	2020-08-13	0.0013247	0.0847072	20.1976	GSK3B;PRKAR1B;PRKAR1A;PRKAR2A;CSK;SOX9;EZR;PJA2	GO_Molecular_Function_2018
19	phosphatidylinositol phosphate 5-phosphatase activity (GO:0034595)	2020-08-13	0.0013247	0.080249	20.1976	FIG4;INPP5F;INPP5D;PTPMT1;INPP5E;INPP5K;OCRL;SYNJ2	GO_Molecular_Function_2018
20	GTPase activity (GO:0003924)	64/223	0.00142686	0.0821156	9.3139	RAB3B;HBS1L;ARF1;RAB3A;DDX3X;GFM2;DIRAS1;RAB3D;RAB22A;RERG;SEPT7;OPA1;ARHGDIB;HRAS;TRIM23;RAB2A;SEPT1;RHOC;TMEM250;RHOD;GTPBP4;RHOA;RAB33A;DNM1;DNM2;DNM3;ARL4C;RAP2A;RAB37;RAB34;RASA1;EEF1A2;RABL3;RHOU;ARL8A;ARF6;GNAZ;ATL3;RAB1B;ARL2;GNAI1;RHOBTB1;RAP1GAP;GNAI2;RHOT1;RAB40B;RRAS;RAB40C;RAB26;MFN1;RAB6A;SEPT10;RAB4A;SEPT11;RAB39B;RAB27B;GNG11;RAB11A;GNAQ;GNB1;GNAS;GNB5;RAB17;RAB5A	GO_Molecular_Function_2018
21	UDP-galactosyltransferase activity (GO:0035250)	2020-12-25	0.00166691	0.0913625	15.2078	B4GALT2;B3GNT7;B3GNT6;B3GALT2;B3GNT4;B3GNT3;PLOD3;B3GALT6;B3GALT5;B4GALT6;COLGALT1;B4GALT4	GO_Molecular_Function_2018
22	phosphatidylinositol phosphate phosphatase activity (GO:0052866)	2020-05-06	0.00167126	0.0874374	26.3917	INPP5F;SACM1L;INPP5K;OCRL;SYNJ2	GO_Molecular_Function_2018
23	Ras GTPase binding (GO:0017016)	54/185	0.00214573	0.10738	8.88294	DENND1C;ARHGAP1;CHM;CIB1;BICD2;RABGEF1;RIMS4;GOLGA5;PLCE1;TBC1D22A;UNC13B;NSF;RALBP1;ADPRHL1;RABGGTB;RNF41;TBC1D5;RAB34;EXOC4;TBC1D25;BIRC5;ULK1;LLGL2;RAPGEF4;TBC1D9B;MAPKAP1;NDRG1;RAP1GAP;RANBP3L;PARD6A;KIF3A;NPC1L1;TBC1D14;STXBP5;TBC1D12;TBC1D17;EVI5;EXPH5;TBC1D8B;ANKRD27;YIPF2;GRTP1;MYO5A;RANBP9;XPO7;IFT20;SGSM1;RGP1;MLPH;MYO1C;XPOT;MYO5B;SGSM2;PICALM	GO_Molecular_Function_2018
24	insulin-like growth factor binding (GO:0005520)	2020-08-14	0.00254509	0.122058	16.9068	IGFBP1;IGFBP5;ITGB4;INSR;IGFBP3;IGFBP2;ITGAV;ITGA6	GO_Molecular_Function_2018
25	cadherin binding (GO:0045296)	84/314	0.00284604	0.131032	7.76688	ITGB1;TES;MRE11;DDX3X;ARHGAP1;PTPRM;BZW1;GOLGA2;CDH6;PCMT1;BAIAP2L1;SLK;SEPT7;MPRIP;PPP1R13L;KIF5B;BSG;ARFIP2;LRRFIP1;SH3GL1;SCYL1;CAST;UNC45A;LYPLA2;ANXA1;ANXA2;TRPC4;ARMC7;ANK3;YWHAZ;EPN2;SHTN1;PLCB3;GPRC5A;PKM;FSCN1;TAGLN2;ITGA6;PKP3;CDH15;EZR;DBN1;EPHA2;MACF1;DDX6;TWF2;ARHGAP18;CAPG;IQGAP1;PPL;EVPL;NDRG1;RTN4;SLC9A3R2;DNAJB1;LDHA;KLC2;EPB41L1;EPCAM;STK38;EPS8L1;PDLIM5;YKT6;SNX5;VASP;HSPA5;RDX…	GO_Molecular_Function_2018
26	natural killer cell lectin-like receptor binding (GO:0046703)	2020-06-09	0.00321913	0.142508	18.9488	RAET1E;RAET1L;ULBP2;ULBP1;MICA;ULBP3	GO_Molecular_Function_2018
27	phosphatase activity (GO:0016791)	33/105	0.00426766	0.181929	8.4941	PTPRS;PLPPR1;PLPPR2;DUSP13;MTM1;PPP1CB;NT5C;UBASH3B;PTPMT1;ACP6;INPP5K;NT5M;PSPH;LHPP;DUSP4;TIGAR;SACM1L;CTDSPL;PPP2R5A;OCRL;PPP2R5D;PTPN11;SGPP1;PPP1CA;CTDNEP1;NT5C3B;DLG1;PPP5C;ALPP;CTDSP1;PGAM5;PHPT1;LPIN1	GO_Molecular_Function_2018
28	myosin V binding (GO:0031489)	2020-08-15	0.00449372	0.184724	14.2779	RAB3B;RAB3A;NPC1L1;RAB3D;RAB39B;RAB27B;RAB6A;RAB11A	GO_Molecular_Function_2018
29	protein serine/threonine kinase inhibitor activity (GO:0030291)	13/31	0.00474541	0.188344	11.1134	CDKN2D;HEXIM2;CDKN1B;CDKN2C;PRKAG2;CIB1;SPRED2;PKIB;SPRED1;PRKAR1B;PRKAR1A;PRKAR2A;SPRY2	GO_Molecular_Function_2018
30	O-acetyltransferase activity (GO:0016413)	2020-05-07	0.00487189	0.186918	18.8363	GNPAT;IFNB1;LPCAT2;CASD1;CRAT	GO_Molecular_Function_2018
31	insulin-like growth factor II binding (GO:0031995)	2020-05-07	0.00487189	0.180889	18.8363	IGFBP1;IGFBP5;INSR;IGFBP3;IGFBP2	GO_Molecular_Function_2018
32	cAMP-dependent protein kinase regulator activity (GO:0008603)	2020-05-07	0.00487189	0.175236	18.8363	PRKAR1B;PRKAR1A;PRKAR2A;PRKAG1;PRKAG2	GO_Molecular_Function_2018
33	phosphatidylinositol phosphate 4-phosphatase activity (GO:0034596)	2020-05-07	0.00487189	0.169926	18.8363	INPP4B;INPP5F;SACM1L;OCRL;SYNJ2	GO_Molecular_Function_2018
34	protein binding involved in cell-matrix adhesion (GO:0098634)	2020-05-07	0.00487189	0.164928	18.8363	ITGB1;ITGA10;ITGA2;ITGA11;EMILIN1	GO_Molecular_Function_2018
35	ATPase activity, coupled to movement of substances (GO:0043492)	20/57	0.00626937	0.206173	8.81465	ABCC3;ABCA2;RALBP1;ATP8B4;ATP8B3;ATP8B1;ABCB4;ABCA3;ATP11B;ABCB8;ABCA7;ATP11A;ABCB9;ABCA8;ABCB11;ABCC12;ABCA10;CFTR;ATP9A;ABCG2	GO_Molecular_Function_2018
36	ATP-dependent microtubule motor activity, plus-end-directed (GO:0008574)	13/32	0.00653672	0.208993	10.1217	DYNC1I2;KIF14;WDR34;KIF18A;KIF3A;KIF16B;WDR60;KIF5B;KIF5A;KIF1C;KIF20B;DNAL4;DYNC1I1	GO_Molecular_Function_2018
37	calcium channel inhibitor activity (GO:0019855)	2020-06-10	0.00667544	0.20766	14.8865	ITPR1;PACSIN3;TNNI3;PHPT1;CALM1;CALM2	GO_Molecular_Function_2018
38	clathrin adaptor activity (GO:0035615)	2020-06-10	0.00667544	0.202196	14.8865	HIP1;HIP1R;LDLRAP1;AP2A2;AP2M1;PICALM	GO_Molecular_Function_2018
39	inositol trisphosphate phosphatase activity (GO:0046030)	2020-06-10	0.00667544	0.197011	14.8865	INPP4B;INPP5A;INPP1;INPP5E;INPP5K;OCRL	GO_Molecular_Function_2018
40	endocytic adaptor activity (GO:0098748)	2020-06-10	0.00667544	0.192086	14.8865	HIP1;HIP1R;LDLRAP1;AP2A2;AP2M1;PICALM	GO_Molecular_Function_2018
41	mannosyl-oligosaccharide mannosidase activity (GO:0015924)	2020-06-10	0.00667544	0.187401	14.8865	EDEM3;MAN1A2;MAN2A1;EDEM1;MAN1B1;USF3	GO_Molecular_Function_2018
42	GTPase regulator activity (GO:0030695)	73/276	0.00685834	0.187951	6.52689	GPSM1;ARHGAP11A;ERRFI1;GPSM2;RTKN;GDI1;ARHGAP1;ARRB1;IPO5;PREX1;SYDE1;OPHN1;TBC1D22A;APPL1;RALBP1;ADPRHL1;RALGAPA1;STARD8;ELMOD2;APLP2;AXIN1;OCRL;ARFGAP3;RUNDC3A;ACAP3;RALGAPB;TBC1D5;RASA1;CDC42EP3;TBC1D25;PGAM5;ITGB1BP1;PLCB1;LLGL2;RGS17;TBC1D9B;RGS19;RGS14;NPRL3;RAP1GDS1;AGAP1;ARL2;ARHGAP18;IQGAP1;ASAP2;KALRN;RAP1GAP;ARHGAP12;ABR;RANBP3L;ADAP2;LARS;TBC1D14;STXBP5;TBC1D12;TBC1D17;ECT2;RALGDS;EVI…	GO_Molecular_Function_2018
43	guanylate kinase activity (GO:0004385)	2020-07-13	0.00737583	0.197432	13.0936	MPP3;DLG1;DLG3;DLG4;MAGI3;CASK;KIF20B	GO_Molecular_Function_2018
44	nucleotidase activity (GO:0008252)	2020-08-16	0.00741064	0.193856	12.1467	NT5C;NT5DC1;NT5C3B;NT5E;NT5DC2;IMPAD1;NT5DC3;NT5M	GO_Molecular_Function_2018
45	nucleotide kinase activity (GO:0019201)	2020-10-23	0.00953072	0.243775	10.0205	MPP3;DTYMK;DLG1;DLG3;DLG4;MAGI3;AK1;CASK;KIF20B;AK7	GO_Molecular_Function_2018
46	Rab GTPase binding (GO:0017137)	38/131	0.00994831	0.248924	6.62384	DENND1C;TBC1D9B;ARHGAP1;CHM;NDRG1;BICD2;RABGEF1;RIMS4;GOLGA5;KIF3A;NPC1L1;TBC1D14;STXBP5;TBC1D12;TBC1D17;TBC1D22A;EVI5;EXPH5;UNC13B;NSF;TBC1D8B;ANKRD27;ADPRHL1;YIPF2;GRTP1;MYO5A;RABGGTB;IFT20;SGSM1;RGP1;MLPH;TBC1D5;MYO5B;SGSM2;TBC1D25;ULK1;LLGL2;PICALM	GO_Molecular_Function_2018
47	mannosyl-oligosaccharide 1,2-alpha-mannosidase activity (GO:0004571)	2020-05-08	0.0108336	0.265307	14.0079	EDEM3;MAN1A2;EDEM1;MAN1B1;USF3	GO_Molecular_Function_2018
48	cyclic nucleotide-dependent protein kinase activity (GO:0004690)	2020-05-08	0.0108336	0.25978	14.0079	PRKAA1;PRKAG1;PRKG2;PRKACA;PRKACB	GO_Molecular_Function_2018
49	phosphatidylinositol-4,5-bisphosphate 5-phosphatase activity (GO:0004439)	2020-05-08	0.0108336	0.254478	14.0079	PTPMT1;INPP5E;INPP5K;OCRL;SYNJ2	GO_Molecular_Function_2018
50	NAD+ binding (GO:0070403)	2020-05-08	0.0108336	0.249389	14.0079	GLUD1;HPGD;CRYL1;SIRT5;SIRT2	GO_Molecular_Function_2018
