# Supplementary material for: Human parainfluenza virus type 1 regulates cholesterol biosynthesis and establishes quiescent infection in human airway cells
Source: PLoS Pathog. 2021 Sep 16;17(9):e1009908. doi: 10.1371/journal.ppat.1009908 (PMC8445407; doi:10.1371/journal.ppat.1009908)
Supplement: S4 Table — (XLSX) [file ppat.1009908.s007.xlsx]

## Sheet: GO_Biological_Process
Rank	Term	Overlap	P.value	Adjusted.P.value	Combined.Score	Genes	database
1	tRNA modification (GO:0006400)	43/58	3.12891e-12	1.59668e-08	66.3045	METTL2B;MOCS3;AARS2;METTL2A;WDR4;THUMPD2;NAT10;THUMPD3;THUMPD1;THADA;MTO1;OSGEP;TRMT112;ALKBH1;LCMT2;TRMT44;SEPHS2;TRDMT1;PUS3;TYW5;METTL1;NSUN2;PUS1;NSUN6;CDKAL1;TRMT1;FTSJ1;C9ORF64;TRIT1;GTPBP3;TARBP1;ADAT2;RPUSD4;QTRT1;QTRT2;CTU2;YRDC;CTU1;RPUSD1;RPUSD3;TRMT13;TRMT61A;TRMT61B	GO_Biological_Process_2018
2	RNA methylation (GO:0001510)	34/50	2.27666e-08	5.80889e-05	40.4005	METTL2B;METTL2A;MEPCE;THUMPD2;THUMPD3;THADA;TFB1M;FBLL1;VIRMA;MTO1;MRM1;MRM2;FBL;TRMT112;TGS1;LCMT2;TRMT44;TRDMT1;TRMT10C;NSUN4;WTAP;DIMT1;METTL1;NSUN2;MTERF4;BCDIN3D;NSUN6;TFB2M;FTSJ1;GTPBP3;TARBP1;TRMT13;TRMT61A;TRMT61B	GO_Biological_Process_2018
3	tRNA methylation (GO:0030488)	21/27	3.17963e-07	0.000540856	39.2863	METTL2B;TRMT10C;METTL1;METTL2A;NSUN2;THUMPD2;THUMPD3;TRMT1;THADA;MTO1;FTSJ1;TARBP1;GTPBP3;TRMT112;TRMT5;TRMT13;LCMT2;TRMT44;TRMT61A;TRDMT1;TRMT61B	GO_Biological_Process_2018
4	tRNA processing (GO:0008033)	36/63	4.86337e-06	0.00620444	23.6014	POP7;AARS2;TSEN15;POP4;WDR4;C2ORF49;THUMPD1;TSEN2;FARS2;LCMT2;RPP14;RPP38;TRDMT1;PUS3;CPSF4;TRMT10C;TYW5;CPSF1;METTL1;NSUN2;SARS;NSUN6;CDKAL1;TRMT1;TRNT1;FTSJ1;KIAA0391;C9ORF64;TRIT1;ADAT2;QTRT1;QTRT2;CTU2;CTU1;RPP25;TRMT61A	GO_Biological_Process_2018
5	transcription initiation from RNA polymerase I promoter (GO:0006361)	23/34	5.0893e-06	0.00519414	27.8362	RRN3;TBP;CAVIN1;CD3EAP;GTF2H1;GTF2H2;GTF2H3;TAF1D;CDK7;RRN3P1;ZNRD1;TAF1B;DMTF1;ERCC3;TAF1C;POLR1A;POLR1B;TAF1A;ERCC2;POLR1E;POLR2H;MNAT1;MAPK3	GO_Biological_Process_2018
6	regulation of cellular response to stress (GO:0080135)	53/105	5.645e-06	0.00480107	20.5939	YWHAE;DYRK3;SMG1;NUP107;HSP90AB1;NUP188;HIKESHI;RPTOR;CHORDC1;IER3;NUP214;HSP90AA1;NUP133;VASH1;NUP93;MAPKAPK2;NUP54;NUP98;MAPT;FKBP4;NUP58;PRKN;NUP205;SEH1L;CAMK2A;NPAS2;NUP160;ARNTL;DNAJB1;BAG4;BAG5;BAG2;DNAJB6;NUP85;HSF1;NUP43;RAE1;MCL1;MAPK3;HSPA8;NUP155;HSPA1L;PTGES3;NUP153;EIF2AK4;MTOR;RSL1D1;PINK1;ATM;NUPL2;HSPA1B;HSPA1A;NUP37	GO_Biological_Process_2018
7	RNA modification (GO:0009451)	32/55	9.69055e-06	0.00706441	22.6763	AARS2;WDR4;TSR3;MEPCE;NAT10;THUMPD1;TFB1M;MRM1;LCMT2;TRDMT1;PUS3;NOP56;TYW5;NSUN4;METTL1;NSUN2;BCDIN3D;NSUN6;CDKAL1;TRMT1;PUS7;PUS7L;FTSJ1;C9ORF64;TRIT1;TARBP1;ADAT2;QTRT1;QTRT2;CTU2;CTU1;TRMT61A	GO_Biological_Process_2018
8	intracellular transport of virus (GO:0075733)	32/55	9.69055e-06	0.00618136	22.6763	NUP205;NUP107;SEH1L;CLEC4M;NUP188;NUP160;NUP85;MVB12B;UBC;KPNA4;NUP43;KPNA5;RPS27A;KPNA3;RAE1;NUP214;NUP133;NUP155;VPS37C;VPS37A;NUP153;VPS37B;NUP93;NMT2;NUP54;NUP98;NUPL2;NUP58;VPS28;KPNB1;RAN;NUP37	GO_Biological_Process_2018
9	transport of virus (GO:0046794)	32/55	9.69055e-06	0.00549454	22.6763	NUP205;NUP107;SEH1L;CLEC4M;NUP188;NUP160;NUP85;MVB12B;UBC;KPNA4;NUP43;KPNA5;RPS27A;KPNA3;RAE1;NUP214;NUP133;NUP155;VPS37C;VPS37A;NUP153;VPS37B;NUP93;NMT2;NUP54;NUP98;NUPL2;NUP58;VPS28;KPNB1;RAN;NUP37	GO_Biological_Process_2018
10	regulation of cellular response to heat (GO:1900034)	42/79	9.96676e-06	0.00508604	20.6704	YWHAE;NUP205;NUP107;HSP90AB1;SEH1L;NUP188;CAMK2A;HIKESHI;NUP160;RPTOR;DNAJB1;BAG4;BAG5;DNAJB6;BAG2;NUP85;CHORDC1;HSF1;NUP43;RAE1;MAPK3;NUP214;HSPA8;HSP90AA1;NUP133;HSPA1L;NUP155;PTGES3;NUP153;MTOR;NUP93;MAPKAPK2;NUP54;ATM;NUP98;MAPT;FKBP4;NUPL2;NUP58;HSPA1B;HSPA1A;NUP37	GO_Biological_Process_2018
11	DNA metabolic process (GO:0006259)	128/315	1.73132e-05	0.00803175	15.0413	DCLRE1B;SMARCAL1;TRRAP;RBPJ;BACH1;ALKBH3;TATDN3;ENDOV;TATDN1;TATDN2;ALKBH1;SMARCAD1;MEN1;WDHD1;USP7;NSMCE3;REV1;HUS1;LIG4;LIG3;CSNK1E;CHD1L;CDC25A;INIP;MSH6;CDC34;FANCD2;KCTD13;NUP98;DNA2;TELO2;RHNO1;BLM;VCP;SET;PRKDC;PDS5A;ORC5;ORC6;TERT;UBC;ORC2;CTC1;UVRAG;ACD;UBE2B;GADD45A;INTS3;XRCC2;XRCC3;FANCA;PALB2;FANCG;POLA1;ARTN;TDP1;CDK2;UBE2N;NABP2;NABP1;MMS19;ATM;MNAT1;RAD9B;RAD18;ACHE;TOP2B;SMG1;PTM…	GO_Biological_Process_2018
12	transcription from RNA polymerase I promoter (GO:0006360)	22/34	2.39908e-05	0.0102021	23.2387	RRN3;TBP;CAVIN1;CD3EAP;GTF2H1;GTF2H2;GTF2H3;TAF1D;CDK7;ZNRD1;TAF1B;DMTF1;ERCC3;TAF1C;POLR1A;POLR1B;TAF1A;ERCC2;POLR1E;POLR2H;MNAT1;MAPK3	GO_Biological_Process_2018
13	response to ionizing radiation (GO:0010212)	40/78	4.81305e-05	0.0188931	17.2122	BLM;PAXIP1;ABRAXAS1;DCUN1D3;TANK;MRNIP;MTA1;MYC;FIGNL1;UIMC1;SWI5;MEN1;KDM4D;GADD45A;EYA3;INTS3;XRCC2;H2AFX;XRCC3;HUS1;LIG4;AEN;INO80;MAPK14;INIP;RHOB;RAD51B;RAD51D;RAD51;EEF1D;FANCD2;ERCC4;RFWD3;DMC1;TRIM13;NABP2;NABP1;ATM;RAD9B;RHNO1	GO_Biological_Process_2018
14	translation (GO:0006412)	97/233	5.78673e-05	0.0210926	13.714	CARS;RPLP0P6;VARS;EPRS;RPL9;YARS2;EFTUD2;EEF1B2;RPS17;MTRF1;PELO;RPS8;RPS6;SARS;RPSA;GTPBP2;FTSJ1;TUFM;EEF1A1;LARS2;RPL7L1;MRTO4;RPL27;TARS2;MRPL16;TARS;SNU13;RPS4Y1;MRPL13;GSPT2;MRPL10;GSPT1;MRPL11;LARS;RPL39L;YARS;EEFSEC;MTERF3;MTERF4;HARS2;AGO2;RPS20;IARS;RSL24D1;MRPS17;HBS1L;MRPS15;MRPS16;RPLP1;MRPS12;RPLP0;FARS2;MRPL4;TRMT112;MRPL42;MRPL3;MRPL1;EEF2K;MRPL9;MRPS24;PABPC4;MARS2;MRPS2;DARS2;RPL…	GO_Biological_Process_2018
15	DNA-templated transcription, termination (GO:0006353)	51/107	6.12686e-05	0.0208436	15.6093	EIF4A3;CASC3;TTF2;MED18;LSM11;ZNRD1;PCF11;MAGOH;MTERF1;TBP;NCBP1;THOC1;CD3EAP;THOC5;THOC6;WDR33;DDX39B;DMTF1;POLR1A;POLR1B;SRSF3;POLR1E;SRSF4;SRSF6;SRSF7;SNRPB;ZNF473;RBM8A;MAZ;TAF1D;TAF1B;PABPN1;FIP1L1;TAF1C;TAF1A;DHX38;SMN1;POLR2H;CPSF4;CPSF1;CAVIN1;GTF2H1;GTF2H2;GTF2H3;NUDT21;CDK7;ERCC3;ERCC2;RNPS1;MNAT1;POLR3K	GO_Biological_Process_2018
16	viral life cycle (GO:0019058)	51/108	8.29421e-05	0.0264533	14.9819	NUP107;HSP90AB1;CLEC4M;NUP188;ITGB3;KPNA4;KPNA5;KPNA3;NUP214;NUP133;IST1;VPS37C;VPS37A;VPS37B;NUP93;TBC1D20;NPC1;ZNF639;NUP54;NUP98;CHMP6;GAS6;CHMP7;PPID;VPS28;KPNB1;NUP58;NUP205;VCP;SEH1L;CTBP2;CTBP1;VPS4B;VPS4A;NUP160;GRK2;NUP85;UBC;MVB12B;NUP43;RPS27A;RAE1;EPS15;NUP155;NUP153;ITCH;AXL;NMT2;NUPL2;RAN;NUP37	GO_Biological_Process_2018
17	ribosome biogenesis (GO:0042254)	94/227	9.44608e-05	0.0283549	12.956	SETD4;DDX47;POP4;PAK1IP1;RPLP1;RRP1;MRPS12;RPLP0;FCF1;NOC2L;RPL9;WDR43;FBL;RPS17;NOB1;MTG1;RPP38;EIF2A;UTP15;WDR36;RRP7BP;RPS8;TEX10;RPS6;WDR74;GTF3A;WDR75;RPL13A;IMP4;RPSA;URB2;CSNK1E;GNL1;SENP3;DKC1;MRTO4;SBDS;RPL27;NAF1;RPP25;RPL10;RPL12;NIP7;HEATR1;ISG20L2;RPL36A;NOLC1;SNU13;NOL9;MALSU1;RPS4Y1;MRM2;NOL6;RRP7A;EXOSC7;EXOSC6;EMG1;EXOSC10;PDCD11;EXOSC8;DHX37;RPS3;SURF6;RRP36;UTP20;RPS2;EXOSC3;RP…	GO_Biological_Process_2018
18	tRNA-containing ribonucleoprotein complex export from nucleus (GO:0071431)	21/34	0.000100202	0.0284072	19.2015	NUP214;NUP205;NUP107;SEH1L;NUP188;NUP133;NUP155;NUP153;NUP160;NOL6;NUP93;XPOT;NUP85;NUP43;NUP54;NUP98;NUPL2;RAE1;NUP58;RAN;NUP37	GO_Biological_Process_2018
19	tRNA export from nucleus (GO:0006409)	21/34	0.000100202	0.026912	19.2015	NUP214;NUP205;NUP107;SEH1L;NUP188;NUP133;NUP155;NUP153;NUP160;NOL6;NUP93;XPOT;NUP85;NUP43;NUP54;NUP98;NUPL2;RAE1;NUP58;RAN;NUP37	GO_Biological_Process_2018
20	ncRNA processing (GO:0034470)	94/228	0.000114452	0.0292025	12.632	INTS11;INTS12;POP7;DDX47;POP4;RPLP1;RRP1;MRPS12;RPLP0;FCF1;RPL9;WDR43;FARS2;FBL;RPS17;NOB1;DGCR8;RPP38;UTP15;WDR36;RRP7BP;NCBP1;RPS8;TEX10;RPS6;WDR75;SARS;RPL13A;IMP4;RPSA;CSNK1E;SENP3;DKC1;MRTO4;SBDS;TUT1;RPL27;RPP25;RPL10;RPL12;HEATR1;SRRT;ISG20L2;RPL36A;NOLC1;SNU13;NOL9;RPS4Y1;MRM2;NOL6;RRP7A;EXOSC7;EXOSC6;EMG1;EXOSC10;PDCD11;EXOSC8;DHX37;RPS3;RRP36;UTP20;RPS2;EXOSC3;RPL18;RPS27A;RPP14;LYAR;RP…	GO_Biological_Process_2018
21	termination of RNA polymerase I transcription (GO:0006363)	20/32	0.000115843	0.0281498	19.1241	TBP;CAVIN1;CD3EAP;GTF2H1;GTF2H2;GTF2H3;TAF1D;CDK7;ZNRD1;TAF1B;DMTF1;ERCC3;TAF1C;POLR1A;POLR1B;TAF1A;ERCC2;POLR1E;POLR2H;MNAT1	GO_Biological_Process_2018
22	regulation of signal transduction by p53 class mediator (GO:1901796)	62/139	0.000124085	0.0287821	13.5447	DYRK2;PPP1R13B;TP53RK;PAK1IP1;PRKAG1;CHD5;PRKAG2;NOC2L;ING5;PPP1R13L;AKT1;KMT5A;RFC5;PRKAB2;RFC4;TBP;CSNK2A1;RFC2;CSNK2A2;TOP3A;HUS1;PRKAB1;MAPKAPK5;DNA2;RHNO1;L3MBTL1;BLM;PRKAA2;RNF34;MEAF6;AURKB;WRN;UBC;TP53BP2;SMYD2;MTA2;TAF9B;RFFL;RPS27A;BANP;MBD3;PLK3;BRPF1;MAPK14;POU4F1;HIPK2;MAPK11;BOP1;ARTN;ERCC4;TTC5;CDK2;TAF4B;TAF7;MDM4;ATM;TAF6;TAF5;RAD9B;TAF4;TAF2;CDK5R1	GO_Biological_Process_2018
23	rRNA processing (GO:0006364)	85/203	0.000126821	0.0281378	12.6842	DDX47;POP4;RPLP1;RRP1;MRPS12;RPLP0;FCF1;NAT10;THUMPD1;TFB1M;RPL9;WDR43;FBL;RPS17;MRPL1;NOB1;RPP38;UTP15;WDR36;RRP7BP;WDR37;RPS8;TEX10;RPS6;WDR75;RPL13A;IMP4;RPSA;CSNK1E;SENP3;DKC1;MRTO4;SBDS;RPL27;SRFBP1;RPP25;RPL10;RPL12;TSR3;HEATR1;MAK16;ISG20L2;RPL36A;NOLC1;SNU13;NOL9;RPS4Y1;MRM2;NOL6;RRP7A;EXOSC7;EXOSC6;EMG1;EXOSC10;PDCD11;EXOSC8;DHX37;RPS3;RRP36;UTP20;RPS2;EXOSC3;RPL18;RPS27A;RPP14;LYAR;RPL1…	GO_Biological_Process_2018
24	rRNA metabolic process (GO:0016072)	84/201	0.000149712	0.0318326	12.4256	DDX47;POP4;RPLP1;RRP1;MRPS12;RPLP0;FCF1;RPL9;WDR43;FBL;RPS17;NOB1;SPIN1;RPP38;UTP15;WDR36;RRP7BP;RPS8;TEX10;RPS6;GTF3A;WDR75;CD3EAP;RPL13A;IMP4;RPSA;CSNK1E;SIRT7;SENP3;DKC1;MRTO4;SBDS;RPL27;MAPT;RPP25;RPL10;RPL12;HEATR1;ISG20L2;RPL36A;NOLC1;SNU13;NOL9;RPS4Y1;MRM2;DEDD2;NOL6;RRP7A;EXOSC7;EXOSC6;EMG1;EXOSC10;PDCD11;EXOSC8;DHX37;RPS3;RRP36;UTP20;RPS2;EXOSC3;RPL18;RPS27A;RPP14;LYAR;RPL17;EXOSC2;MDN1;…	GO_Biological_Process_2018
25	rRNA modification (GO:0000154)	15/22	0.000208344	0.0425273	19.5115	NOP56;NSUN4;DIMT1;MTERF4;TSR3;NAT10;TFB2M;THUMPD1;TFB1M;FBLL1;MRM2;FBL;TRMT112;MRPL1;DKC1	GO_Biological_Process_2018
26	translational elongation (GO:0006414)	49/106	0.000216514	0.042495	13.1685	MRPS17;MRPS15;MRPS16;MRPS12;MRPL38;MRPS10;EFTUD2;EEF1B2;MRPL4;MRPL3;MRPL42;MRPL1;EEF2K;MRPL9;MRPS26;MRPS27;MRPS24;MRPS23;MRPL49;MRPS2;MRPL47;GTPBP2;MRPS7;MRPL45;MRPS6;MRPS5;TUFM;EEF1A1;MRPL52;MRPL51;EEF1D;ZNF598;DAP3;MRPL19;MRPS34;MRPL16;MRPL58;MRPL15;MRPS30;MRPL13;MRPL10;C12ORF65;MRPL11;MRPL55;EEFSEC;GADD45GIP1;EFL1;ERAL1;MRPL21	GO_Biological_Process_2018
27	DNA-dependent DNA replication (GO:0006261)	30/57	0.000227365	0.0429719	14.9063	PRIM2;PRIM1;PRIMPOL;POLB;ORC5;PURA;ORC6;CDC45;ORC2;POLD2;MCMBP;POLE;POLG;RFC5;WDHD1;GINS2;RFC4;RFC1;RFC2;GINS3;TWNK;GINS4;HMGA1;LRWD1;POLA1;CDC34;RAD51;POLE3;CDK2AP1;DNA2	GO_Biological_Process_2018
28	regulation of transcription, DNA-templated (GO:0006355)	535/1599	0.000287868	0.0524639	9.20955	ZNF175;NUP107;MYT1L;GPATCH3;RBPJ;PHB2;ELK1;BACH1;RRP8;ELK3;PSMD9;ZXDA;SOX17;SOX18;MYC;MYB;ZXDC;AKT1;JUNB;RNF111;DDX17;HES6;ZNF19;RBFOX2;ZNF282;ZNF281;ZNF160;ESX1;RFX3;SOX11;SOX12;HCFC2;ZNF16;EID2;DDIT3;ZSCAN21;ATF7;ZSCAN26;ATF5;ATF6;ATF3;ATF4;ZNF398;ZNF395;ZNF274;SET;CTBP2;CTBP1;GATA6;ZNF22;GATA4;ZNF23;BCL10;ZNF24;ZNF26;DEDD2;HMGXB4;NUP85;ZSCAN10;WBP2NL;HOXC5;NKX2-5;ZNF268;ZNF267;ZNF146;HOXC6;ZNF…	GO_Biological_Process_2018
29	transcription elongation from RNA polymerase I promoter (GO:0006362)	18/29	0.000289045	0.050862	17.0761	TBP;CD3EAP;GTF2H1;GTF2H2;GTF2H3;TAF1D;CDK7;ZNRD1;TAF1B;ERCC3;TAF1C;POLR1A;POLR1B;TAF1A;ERCC2;POLR1E;POLR2H;MNAT1	GO_Biological_Process_2018
30	cellular response to DNA damage stimulus (GO:0006974)	127/330	0.000312606	0.0531743	10.486	SMARCAL1;TRRAP;BACH1;ALKBH3;YY1;ENDOV;HERC2;CCND1;MYC;ALKBH1;CHCHD6;MACROD1;NEK1;MACROD2;MEN1;WDHD1;NSMCE3;DDX11;HUS1;CSNK1E;CHD1L;INIP;MSH6;FANCD2;DDIT3;MAPKAPK2;EPHA2;RHNO1;BRSK1;VCP;BLM;PRKDC;UBA6;HTRA2;FBXO45;PDS5A;ZBTB4;CDKN2AIP;MRNIP;UBR5;MAP3K20;SFN;MCL1;PLK3;UVRAG;MOAP1;UBE2B;GADD45A;INTS3;XRCC2;XRCC3;FANCA;FANCG;FBXO31;POLA1;ARTN;TDP1;SPRTN;NABP2;NABP1;MMS19;ATM;MNAT1;RAD9B;RAD18;BCL2L2;…	GO_Biological_Process_2018
31	tRNA transport (GO:0051031)	21/36	0.000313049	0.0515319	15.8913	NUP214;NUP205;NUP107;SEH1L;NUP188;NUP133;NUP155;NUP153;NUP160;NOL6;NUP93;XPOT;NUP85;NUP43;NUP54;NUP98;NUPL2;RAE1;NUP58;RAN;NUP37	GO_Biological_Process_2018
32	protein modification by small protein conjugation (GO:0032446)	150/399	0.000336402	0.0536456	10.1501	ZNF451;NUP107;UBE2D4;NUP188;ZFAND4;UBE3C;KLHL36;UBE2D2;UBE2D3;UBE2D1;UBE3B;UBE2Z;BACH1;HERC4;HERC2;NFATC2IP;FBXO4;BTRC;RNF111;TRIM23;NUP214;PIAS4;ARRDC4;PIAS3;RNF44;USP7;FBXW8;ATG10;MUL1;FBXO10;TRPC4AP;CCNB1IP1;KLHL42;NUP93;CDC34;KCTD10;KCTD13;NUP98;CBLL1;KLHL18;NUP205;VCP;SEH1L;DCUN1D5;PRKDC;UBA6;DCUN1D3;KLHL17;CUL1;FBXO45;KLHL12;BCL10;UBR1;KLHL13;UBE2J2;NUP160;ANAPC11;NUP85;UBR5;UBC;NAE1;BRAP;U…	GO_Biological_Process_2018
33	translational termination (GO:0006415)	45/97	0.000348053	0.0538217	12.4721	MRPS17;MRPS15;MRPS16;MRPL19;MRPS12;MRPS34;MRPL16;MRPL38;MRPS10;MRPL58;MRPL15;MRPS30;MRPL13;GSPT2;MRPL10;GSPT1;C12ORF65;MRPL11;MRPL55;MRPL4;MRPL3;TRMT112;MRPL42;MTRF1;MRPL1;MRPL9;GADD45GIP1;MRPS26;MRPS27;MRPS24;MRPS23;MRPL49;MRPS2;MRPL47;ERAL1;MRPS7;MRPL45;MRPS6;MRPL21;MRPS5;MRPL52;MRPL51;ETF1;MTRF1L;DAP3	GO_Biological_Process_2018
34	positive regulation of apoptotic process (GO:0043065)	119/308	0.000396644	0.0595315	10.2167	MTCH1;CASC2;UBE2Z;FAM162A;MYC;RPS6KA2;HOXA5;MAP3K5;RPS6;TIAM2;SFRP1;DDIT3;ATF6;NGEF;PPID;ATF4;DIABLO;DCUN1D3;PSEN2;HTRA2;BCL10;PSEN1;FOXO3;STK4;APH1A;ABR;UBC;TP53BP2;MAP3K20;NLRP3;PMAIP1;SUDS3;ZNF268;ATG7;IP6K2;NGFR;WNT10B;PRNP;MOAP1;JUN;GADD45B;GADD45A;SIAH1;FZD9;HMGA2;MLLT11;BMP2;IL6;NF1;MAP3K10;RNPS1;ATM;RARG;TNFAIP8;BTG1;FAF1;RASGRF2;BBC3;ING5;FLCN;ING3;ADAMTSL4;GPER1;DNM1L;RBM5;NKX3-1;BOK;ST…	GO_Biological_Process_2018
35	regulation of ATP metabolic process (GO:1903578)	24/44	0.00047489	0.0692389	14.092	NUP214;NUP205;NUP107;SEH1L;NUP188;NUP133;NUP155;PRKAG1;PRKAG2;NUP153;NUP160;NUP93;PINK1;NUP85;BEND3;NUP43;NUP54;NUP98;NUPL2;RAE1;SLC25A33;OGT;NUP58;NUP37	GO_Biological_Process_2018
36	DNA repair (GO:0006281)	112/289	0.000505806	0.0716979	9.92979	DCLRE1B;TRRAP;BACH1;ALKBH3;ALKBH2;ENDOV;ALKBH1;FAAP100;MEN1;WDHD1;NSMCE3;NSMCE1;HUS1;LIG4;LIG3;CSNK1E;CHD1L;INIP;MSH6;NEIL2;FANCD2;DNA2;NEIL1;RHNO1;FTO;VCP;BLM;PRKDC;CDCA5;PDS5A;UBC;FANCI;UVRAG;UBE2B;GADD45A;INTS3;XRCC2;XRCC3;FANCA;HMGA1;HMGA2;INO80;FANCB;FANCE;PALB2;FANCG;POLA1;ARTN;TDP1;UBE2N;NABP2;NABP1;MMS19;ATM;MNAT1;RAD9B;RAD18;SMG1;GTF2H2C;OGG1;POLB;UIMC1;POLI;POLL;POLE;RFC5;UPF1;RFC4;RFC2…	GO_Biological_Process_2018
37	nuclear pore organization (GO:0006999)	11/15	0.000592647	0.0817372	18.3975	NUP93;NUP205;AHCTF1;NUP107;SEH1L;NUP133;NUP153;NUP54;NUP98;TMEM170A;RTN4	GO_Biological_Process_2018
38	positive regulation of programmed cell death (GO:0043068)	101/258	0.000618755	0.0830923	9.76409	MTCH1;UBE2Z;FAM162A;RPS6KA2;HOXA5;MAP3K5;RPS6;TIAM2;SFRP1;ATF6;NGEF;PPID;ATF4;DIABLO;DCUN1D3;PSEN2;HTRA2;BCL10;PSEN1;FOXO3;STK4;APH1A;ABR;UBC;MAP3K20;PMAIP1;SUDS3;ZNF268;ATG7;IP6K2;NGFR;WNT10B;MOAP1;JUN;GADD45B;GADD45A;SIAH1;FZD9;HMGA2;MLLT11;BMP2;IL6;NF1;MAP3K10;RNPS1;ATM;RARG;TNFAIP8;FAF1;RASGRF2;BBC3;ING5;FLCN;ING3;ADAMTSL4;GPER1;DNM1L;RBM5;BOK;STPG1;KLF11;TNFRSF12A;PLEKHG5;PAWR;ANO6;FOXL2;NGF…	GO_Biological_Process_2018
39	peptidyl-serine phosphorylation (GO:0018105)	62/146	0.000628513	0.0822385	10.5693	SMG1;MAST4;MAST2;MYLK3;AKT2;AKT3;TLK2;AKT1;STK32A;STK32C;CSNK1G3;MORC3;PRKCI;CHUK;PDPK1;PRKCD;VRK2;CSNK1E;LATS1;MAPKAPK3;DGKQ;MAPKAPK2;MAPKAPK5;ULK1;PRKD1;GAS6;CAMK1G;CSNK1G1;PRKAA2;PRKDC;PKN3;CAMK2A;PRKX;STK4;PRKCZ;CAMKK1;CAMKK2;MAPK9;STK33;MAPK8;GRK2;PHKG1;MKNK2;PHKG2;STK38L;PAK2;DMPK;CSNK1A1;PLK2;DCLK3;MAPK14;HIPK3;MAPK12;MTOR;HIPK2;PINK1;CDK2;MAP3K10;ATM;CAMK1;PKN1;CDK5R1	GO_Biological_Process_2018
40	response to UV-A (GO:0070141)	6/6	0.000674101	0.0859984	24.6527	MME;CCND1;AKT1;EGFR;CERS1;PPID	GO_Biological_Process_2018
41	mRNA transport (GO:0051028)	47/105	0.00070347	0.0875563	10.9706	NUP205;SMG1;NUP107;SEH1L;NXT1;NUP188;RBM8A;EIF4A3;CASC3;NUP160;SMG5;ZFP36L1;NXF1;ZFP36;FIP1L1;KIF5C;RBMX2;NUP85;MAGOH;DHX38;NUP43;RAE1;NUP214;CPSF4;UPF1;CPSF1;NUP155;NCBP1;NUP133;THOC1;NUP153;THOC5;THOC6;WDR33;NUP93;DDX39B;SRSF3;SRSF4;RNPS1;NUP54;BUD13;NUP98;SRSF6;NUPL2;SRSF7;NUP58;NUP37	GO_Biological_Process_2018
42	mitochondrial translation (GO:0032543)	48/108	0.000753452	0.0915444	10.7898	MRPS17;MRPS15;MRPS16;MRPL19;MRPS12;MRPS34;MRPL16;MRPL38;MRPS10;MRPL58;MRPL15;MRPS30;MRPL13;MRPL10;C12ORF65;MRPL11;MRPL55;MRPL4;MRPL3;MRPL42;MTRF1;MRPL1;MRPL9;GADD45GIP1;MRPS26;NDUFA7;MRPS27;MTERF3;MRPS24;MTERF4;MRPS23;MRPL49;GATC;MRPS2;MRPL47;ERAL1;MRPS7;MRPL45;HARS2;MRPS6;MRPL21;MRPS5;TUFM;MRPL52;LARS2;MRPL51;MTRF1L;DAP3	GO_Biological_Process_2018
43	establishment of protein localization to organelle (GO:0072594)	31/63	0.000826274	0.0980576	11.7926	IPO13;IPO11;NXT1;NUP107;NUP188;CSE1L;HIKESHI;IPO7;HK2;TSPAN10;HK1;IPO8;NUP85;AKT1;RAE1;TNPO3;NUP214;RANBP1;PEX19;NUP133;NUP155;RANBP17;NUP153;NUP93;PINK1;MCM3AP;TSPAN17;NUP98;NUP58;KPNB1;RAN	GO_Biological_Process_2018
44	regulation of carbohydrate catabolic process (GO:0043470)	21/38	0.000844209	0.097909	13.204	NUP214;NUP205;NUP107;SEH1L;NUP188;NUP133;NUP155;PRKAG1;PRKAG2;NUP153;NUP160;NUP93;NUP85;NUP43;NUP54;NUP98;NUPL2;RAE1;OGT;NUP58;NUP37	GO_Biological_Process_2018
45	mRNA export from nucleus (GO:0006406)	47/106	0.000904898	0.102615	10.4902	NUP205;SMG1;NUP107;SEH1L;NXT1;NUP188;RBM8A;EIF4A3;CASC3;NUP160;SMG5;NXF1;PABPN1;FIP1L1;RBMX2;NUP85;MAGOH;POLR2D;DHX38;NUP43;RAE1;NUP214;CPSF4;UPF1;PCID2;CPSF1;NUP155;NCBP1;NUP133;THOC1;NUP153;THOC5;THOC6;WDR33;NUP93;DDX39B;SRSF3;SRSF4;RNPS1;NUP54;BUD13;NUP98;SRSF6;NUPL2;SRSF7;NUP58;NUP37	GO_Biological_Process_2018
46	negative regulation of transcription from RNA polymerase II promoter (GO:0000122)	202/566	0.000923706	0.102471	8.41876	ZNF175;MYT1L;RBPJ;NOC2L;BACH1;IKZF5;SOX18;MYC;MYB;EPC1;JUNB;ZNF281;ESX1;SOX11;HCFC2;RUNX3;THAP1;TCERG1L;DDIT3;TRIB3;ATF3;CTBP1;GATA6;ZBTB4;ZBTB2;NKX2-5;ZNF268;LYAR;PLK3;ZNF263;JUN;ZNF140;IGF2;NR0B1;NR1D2;NR2F6;THAP11;SMARCA4;SNW1;H2AFY2;SNAI1;SNAI2;RCOR2;EZH2;ZNF254;SUV39H2;RARG;FOXE1;SUV39H1;BHLHE41;OTUD7B;N4BP2L2;SHH;HEY1;MLX;NELFB;ZHX2;ZHX3;SIRT7;SIRT2;NCOR2;GCFC2;ZEB2;NFX1;RARA;ZNF239;AHRR;PP…	GO_Biological_Process_2018
47	mitochondrial translational termination (GO:0070126)	41/90	0.000980069	0.10641	10.6551	MRPS17;MRPS15;MRPS16;MRPS12;MRPL19;MRPS34;MRPL38;MRPL16;MRPS10;MRPL58;MRPL15;MRPS30;MRPL13;MRPL10;C12ORF65;MRPL55;MRPL11;MRPL4;MRPL42;MRPL3;MTRF1;MRPL1;MRPL9;GADD45GIP1;MRPS26;MRPS27;MRPS24;MRPS23;MRPL49;MRPS2;MRPL47;ERAL1;MRPS7;MRPL45;MRPS6;MRPS5;MRPL21;MRPL52;MRPL51;MTRF1L;DAP3	GO_Biological_Process_2018
48	DNA recombinase assembly (GO:0000730)	7/8	0.00118286	0.125753	19.91	RAD51B;RAD51D;RAD51;XRCC2;XRCC3;DMC1;SWI5	GO_Biological_Process_2018
49	DNA repair complex assembly (GO:0090735)	7/8	0.00118286	0.123186	19.91	RAD51B;RAD51D;RAD51;XRCC2;DMC1;XRCC3;SWI5	GO_Biological_Process_2018
50	double-strand break repair via synthesis-dependent strand annealing (GO:0045003)	7/8	0.00118286	0.120723	19.91	RAD51B;RAD51D;RAD51;XRCC2;XRCC3;DMC1;SWI5	GO_Biological_Process_2018

## Sheet: GO_Molecular_Function
Rank	Term	Overlap	P.value	Adjusted.P.value	Combined.Score	Genes	database
1	RNA binding (GO:0003723)	498/1388	1.11097e-07	0.000127873	19.3965	MAPKBP1;POP7;TES;POP4;RRP1;NOC2L;EPRS;DCAF4;RPL9;RRP8;ENDOV;ALKBH1;LUC7L;MTERF1;DDX17;RBFOX2;TYW5;DDX11;DDX10;WDR75;CD3EAP;SOX11;GTPBP4;DYNC1LI1;DDX39B;TEP1;CLNS1A;RPL27;SRFBP1;NUP98;DUS3L;PRKDC;PRKRIP1;MEPCE;MRPL16;NOLC1;SNU13;MRPL15;ZC3HAV1;RPS4Y1;MRPL13;MRPL10;MRPL11;RRP7A;LARP1;TERT;S100A16;MOV10L1;LTA4H;JUN;MTERF3;PNO1;MTERF4;NR0B1;EIF2AK4;PA2G4;MEX3D;MEX3C;LARP6;MRPL21;PRRC2B;EIF1;PRRC2A;CS…	GO_Molecular_Function_2018
2	protein serine/threonine kinase activity (GO:0004674)	148/369	9.1816e-06	0.00528401	15.7053	CCNT2;TP53RK;CCNT1;TESK1;MYLK3;RPS6KA4;STK10;RPS6KA6;CCND1;AKT2;RPS6KA2;AKT3;AKT1;NEK1;PIM3;NEK3;STK32A;MAP3K4;STK32C;MAP3K5;ACVR1;CDKL2;MAP2K3;CSNK1G3;PRKAB2;PRKCI;MAP2K1;CSNK2A1;OSR1;PRKCD;CSNK1E;VRK2;MAPKAPK3;PRKD3;MAPKAPK2;ULK3;ULK2;ULK1;MAPKAPK5;PRKD1;RAF1;CDKL1;CSNK1G1;BRSK1;BRSK2;PRKDC;WNK4;PIK3R4;STK4;PRKCZ;STK33;GRK2;IRAK1;STK36;IRAK2;MAP3K20;STK38L;MARK3;MAP2K5;CDK17;PLK4;PLK3;DMPK;PLK2…	GO_Molecular_Function_2018
3	tRNA binding (GO:0000049)	23/39	0.000129613	0.0497281	17.8216	CARS;YARS;AARS2;MRPS27;TRMT10C;TYW5;NSUN2;IGHMBP2;NAT10;DARS2;NSUN6;EIF2AK4;TRNT1;YARS2;FARS2;EEF1A1;YRDC;CTU1;SLFN11;TERT;XPOT;ALKBH1;EIF2A	GO_Molecular_Function_2018
4	SUMO-specific protease activity (GO:0016929)	2020-07-07	0.000199525	0.0574132	28.7629	SENP6;USPL1;SENP5;SENP3-EIF4A1;SENP2;SENP3;SENP1	GO_Molecular_Function_2018
5	DNA polymerase binding (GO:0070182)	2020-12-16	0.000231181	0.0532178	21.1993	FANCI;ACD;HSP90AA1;HSP90AB1;RAD51;FANCD2;PTGES3;NABP2;NAT10;CDK2AP1;SMG5;SMARCA4	GO_Molecular_Function_2018
6	tRNA methyltransferase activity (GO:0008175)	2020-10-13	0.000579679	0.111202	19.3555	METTL2B;METTL2A;THUMPD2;THUMPD3;TRMT13;LCMT2;TRMT44;FTSJ1;TRDMT1;TARBP1	GO_Molecular_Function_2018
7	RNA-dependent ATPase activity (GO:0008186)	33/69	0.00107019	0.17597	11.0441	DDX3Y;EIF4A2;DDX28;EIF4A1;DDX6;DDX5;DDX47;DHX9;EIF4A3;IGHMBP2;DDX20;DDX21;DHX30;DHX33;DHX57;DHX35;G3BP1;DHX37;MOV10L1;DHX38;DDX17;UPF1;HELQ;DDX55;DDX11;DDX31;TDRD9;DDX54;DDX10;DDX51;DDX50;SUPV3L1;DDX39B	GO_Molecular_Function_2018
8	tRNA (cytosine) methyltransferase activity (GO:0016427)	2020-07-08	0.00118286	0.170184	19.91	METTL2B;NSUN2;METTL2A;NSUN6;METTL8;FTSJ1;TRDMT1	GO_Molecular_Function_2018
9	sequence-specific DNA binding (GO:0043565)	145/395	0.00131389	0.168032	8.22264	KDM1A;PRDM5;RBPJ;IKZF3;YY1;SALL4;MYB;ZNF329;ZNF205;ZNF566;ZFP37;ZNF200;ZNF19;ZGPAT;ZNF281;ESX1;ARID5A;ZNF10;ZBTB33;FOXP2;THAP1;DMTF1;ZFP42;ZNF558;ZNF711;ATF5;ZNF555;ATF6;ZNF554;ZNF674;TELO2;ATF4;ZNF550;ZNF274;KMT2A;GATA4;ZNF24;FOXO3;ZNF25;ZBTB4;TERT;ZSCAN10;ZNF669;NLRP3;ZNF425;HIVEP3;CAMTA2;HIVEP2;NKX2-5;ZNF300;ZNF266;CTC1;EGR1;ZNF263;ACD;SMAD4;ZNF140;EGR4;FOXF2;FOXF1;ESRRB;NR0B1;PBX4;ZNF35;FOXN2…	GO_Molecular_Function_2018
10	four-way junction DNA binding (GO:0000400)	2020-11-16	0.00138787	0.159744	15.2726	YY1;RAD51B;MSH6;BLM;WRN;RAD51D;RAD51;XRCC2;XRCC3;DMC1;MEN1	GO_Molecular_Function_2018
11	pseudouridine synthase activity (GO:0009982)	2020-09-12	0.00152449	0.159517	16.4233	PUS3;RPUSD4;DKC1;RPUSD1;PUS1;RPUSD2;RPUSD3;PUS7;PUS7L	GO_Molecular_Function_2018
12	DNA-(apurinic or apyrimidinic site) lyase activity (GO:0003906)	2020-09-12	0.00152449	0.146224	16.4233	POLB;NEIL2;ALKBH1;APEX1;APLF;HMGA1;RPS3;HMGA2;NEIL1	GO_Molecular_Function_2018
13	tRNA (guanine) methyltransferase activity (GO:0016423)	2020-09-12	0.00152449	0.134976	16.4233	TRMT10B;TRMT10C;METTL1;WDR4;THUMPD2;THUMPD3;TRMT1;FTSJ1;TARBP1	GO_Molecular_Function_2018
14	ATP-dependent RNA helicase activity (GO:0004004)	32/68	0.00176858	0.145402	10.0688	DDX3Y;EIF4A2;DDX28;EIF4A1;DDX6;DDX5;DDX47;DHX9;EIF4A3;IGHMBP2;DDX20;DDX21;DHX30;DHX33;DHX57;DHX35;G3BP1;DHX37;MOV10L1;DHX38;DDX17;UPF1;HELQ;DDX55;DDX31;TDRD9;DDX54;DDX10;DDX51;DDX50;SUPV3L1;DDX39B	GO_Molecular_Function_2018
15	transcription corepressor activity (GO:0003714)	80/204	0.00201926	0.154945	8.2152	ZNF451;KDM5B;NAB2;BHLHE41;ATN1;TFCP2L1;NOC2L;N4BP2L2;YBX3;ELK3;YY1;CCND1;SIN3B;PPP1R13L;SIN3A;KMT5A;JUNB;YAF2;TGIF1;ZHX2;TLE2;KLF12;RBFOX2;ZHX3;SFMBT1;ZNF281;ARID5A;PAWR;DDX54;CDYL;CDYL2;NCOR2;TCERG1L;DDIT3;RARA;TRIB3;ATF5;ATF3;HOMEZ;ZNF274;HDAC3;CTBP2;CTBP1;GPS2;TOB2;HDAC9;RELB;DNAJB1;MTA1;NFIL3;MXI1;DMAP1;TAF9B;MSC;CRYM;E2F6;SCAI;HOXC6;DR1;SIAH2;KCNIP3;NR0B1;WTIP;POU4F1;MEIS2;PEX14;SMARCA4;HIPK…	GO_Molecular_Function_2018
16	DNA binding (GO:0003677)	304/894	0.0020604	0.14822	7.10036	RBPJ;IKZF3;ENDOV;MYC;MYB;MTERF1;JUNB;HOXA5;IER2;HES7;ZNF19;ZNF281;DDX11;ESX1;DNTTIP1;RFX3;ZNF10;SOX12;WDR76;THAP1;ISL2;DDIT3;ZNF711;DNA2;ATF5;ATF6;ATF4;ZBED9;ZNF274;ZNF395;DHX9;PRKDC;FOXG1;ZNF22;GATA4;ZNF24;ZNF25;ZBTB4;DEDD2;TERT;ZSCAN10;SURF6;HIVEP3;HIVEP2;NKX2-5;PATZ1;ZNF268;LYAR;ZNF266;CTC1;EGR1;ZNF263;JUN;XBP1;EGR4;FOXF2;ZNF140;FOXF1;XRCC2;XRCC3;NR0B1;PBX4;INO80;PA2G4;ZNF35;NR2F6;THAP11;SOX30…	GO_Molecular_Function_2018
17	sequence-specific double-stranded DNA binding (GO:1990837)	48/113	0.00241231	0.163328	8.64353	PRKN;KDM5B;SUV39H2;RARG;KMT2A;DHX9;SUV39H1;SRF;JMJD1C;CENPB;ELK3;ARNTL;HSPD1;ORC5;PURB;PURA;ORC6;CDC45;DHX33;SIN3A;ORC2;BEND3;MTA2;NKX3-1;TSPYL2;IVNS1ABP;EGR1;DDX11;HMGA1;HMGA2;SOX11;NR1D2;SOX12;NFKB1;MLH3;ZW10;DDIT3;HAND2;CRY2;NFE2L3;RARA;DUX4L9;PPARG;MAPT;ATF6;ATF3;NFE2L1;NFE2L2	GO_Molecular_Function_2018
18	ATP-dependent helicase activity (GO:0008026)	38/86	0.00288348	0.184383	8.72496	DDX3Y;EIF4A2;DDX28;EIF4A1;DDX6;BLM;DDX5;DDX47;DHX9;EIF4A3;DDX20;DDX21;CHD1;DHX30;WRN;DHX33;DHX57;DHX35;G3BP1;DHX37;MOV10L1;DHX38;DDX17;UPF1;HELQ;DDX55;DDX11;DDX31;TDRD9;DDX54;DDX10;DDX51;CHD1L;DDX50;SUPV3L1;DDX39B;ARTN;MCM6	GO_Molecular_Function_2018
19	kinase activity (GO:0016301)	105/281	0.00300154	0.18183	7.32777	PANK2;DGKE;TRRAP;RPS6KA6;RPS6KA2;AKT3;AKT1;NEK1;SEPHS2;PDK1;MAP3K5;ACVR1;CDKL2;CSNK1G3;PRKCI;MAP2K1;CSNK2A1;PRKCD;CSNK1E;PRKAB1;DGKZ;PRKD3;DGKQ;MAPKAPK2;IDNK;ULK1;PRKD1;RAF1;PRKDC;PIK3R4;STK4;PRKCZ;GRK2;IRAK1;ABL2;IP6K1;MAP2K5;NADK;IP6K2;CDK17;BRAF;PTK2;CDK9;CDK8;CDK7;STK25;STK26;CDK2;PI4KA;MAP3K10;ATM;PI4KB;CDK13;SMG1;DYRK3;ADK;PRKAG1;PIK3CD;EEF2K;PRKG2;CHUK;PDPK1;SPHK1;FN3KRP;PGM2L1;COASY;PEAK1…	GO_Molecular_Function_2018
20	DNA-dependent ATPase activity (GO:0008094)	33/73	0.00340777	0.196117	8.6713	TOP2B;SMARCAL1;BLM;DHX9;IGHMBP2;TTF2;CHD1;WRN;G3BP1;RFC5;RFC4;RFC2;DDX11;XRCC2;XRCC3;GTF2H1;CHD1L;GTF2H2;GTF2H3;SMARCA4;RAD51B;MSH6;RAD51D;CDK7;RAD51;ERCC3;ARTN;DMC1;ERCC2;MCM6;DNA2;MNAT1;RAD18	GO_Molecular_Function_2018
21	RNA helicase activity (GO:0003724)	31/68	0.00381153	0.208908	8.57238	DDX3Y;EIF4A2;DDX28;EIF4A1;DDX6;DDX5;DDX47;DHX9;EIF4A3;DDX20;DDX21;DHX30;DHX33;DHX57;DHX35;G3BP1;DHX37;MOV10L1;DHX38;DDX17;UPF1;HELQ;DDX55;DDX31;TDRD9;DDX54;DDX10;DDX51;DDX50;SUPV3L1;DDX39B	GO_Molecular_Function_2018
22	MAP kinase phosphatase activity (GO:0033549)	2020-07-09	0.00395208	0.206765	14.5302	DUSP5;DUSP2;DUSP10;DUSP3;DUSP1;DUSP6;DUSP7	GO_Molecular_Function_2018
23	aminoacyl-tRNA ligase activity (GO:0004812)	21/42	0.00432439	0.216407	9.18887	CARS;YARS;LRRC47;AARS2;VARS;MARS2;TARS;SARS;DARS2;EPRS;YARS2;HARS2;FARS2;LARS2;LARS;MARS;NARS2;GARS;TARS2;IARS;CARS2	GO_Molecular_Function_2018
24	regulatory region DNA binding (GO:0000975)	85/225	0.00503904	0.241664	6.74763	MESP1;RNF10;KDM1A;PRDM5;TCF20;ASH2L;GABPB1;IKZF3;YY1;SOX17;SOX18;SALL4;MYB;SNAPC4;ZNF567;MYBL1;ZNF200;MEN1;NKX3-1;TEAD4;KLF11;TBP;ZNF281;TFE3;ARID5A;RFX3;FOS;KLF15;RUNX1;KLF17;DMTF1;TAL1;ZNF639;DDIT3;HAND2;ZNF516;PPARG;ATF5;ATF3;ATF4;FOXC2;KMT2D;HDAC5;KMT2A;SRF;ZBTB48;GATA6;GATA5;GATA4;PHB;RELA;WNT11;ELMSAN1;RBBP5;TBX21;ZNF746;ZNF821;HIVEP3;HIVEP2;NKX2-5;TAF9B;EGR2;JUN;SMAD4;MTERF3;NFYB;HMGA2;GRH…	GO_Molecular_Function_2018
25	transcriptional repressor activity, RNA polymerase II transcription regulatory region sequence-specific binding (GO:0001227)	63/160	0.00508676	0.234194	7.02039	ZNF175;ZNF692;MYT1L;PRDM5;BHLHE41;PRDM1;FOXM1;BACH1;IKZF5;YY1;TRPS1;MLX;ZNF202;TGIF1;ZGPAT;ZNF281;ESX1;ARID5A;ZFP90;THAP1;GCFC2;ZEB2;RBL1;NFX1;ZFP42;ZNF239;CEBPB;TSHZ3;TSHZ2;FOXO3;ZBTB4;RELA;ZBTB2;PURB;PURA;NFIL3;DEAF1;TBX21;HSF1;MXI1;E2F1;ZNF746;SKIL;E2F6;TCFL5;ZNF263;ZFHX3;MYEF2;ZNF140;CNBP;HMGA2;NR1D2;NFKB1;SCRT1;THAP11;TBX2;KLF8;BHLHE40;SNAI1;SNAI2;TCF3;MXD1;GZF1	GO_Molecular_Function_2018
26	RNA polymerase core enzyme binding (GO:0043175)	18/35	0.0055041	0.243662	9.03257	RRN3;DHX9;ESRRB;ELP1;NOLC1;ELP2;GTF2E1;CDC73;SCAF8;RRN3P1;TCOF1;PCF11;AGO1;AGO2;SMYD2;WAC;RPRD1B;MAF1	GO_Molecular_Function_2018
27	protein tyrosine/serine/threonine phosphatase activity (GO:0008138)	18/35	0.0055041	0.234638	9.03257	DUSP5;DUSP2;DUSP3;DUSP1;STYX;DUSP18;DUSP15;DUSP8;STYXL1;DUSP6;PALD1;DUSP14;SSH1;DUSP7;DUSP12;DUSP10;PTPMT1;SBF1	GO_Molecular_Function_2018
28	ubiquitin-like protein ligase activity (GO:0061659)	72/187	0.00552716	0.227206	6.75692	ZNF451;LRSAM1;RNF11;UBE3C;PPP1R11;UBE3D;RNF14;RNF19B;UBE3B;UBE2Z;PRPF19;HERC4;HERC2;ARIH2;BTRC;RNF111;PIAS4;RNF44;AKTIP;MSL2;CCNB1IP1;RNF41;CDC34;UBE2R2;NHLRC1;ANAPC5;CBLL1;ZNF598;ANAPC1;RNF166;PRKN;RNF34;UHRF2;UHRF1;RNF180;CUL1;UBR1;RNF7;UBE2J2;CBL;ANAPC10;UBE2J1;ANAPC11;ZNRF1;HECTD2;HECTD4;UBR5;LONRF1;RFFL;BRAP;ANKIB1;UBE2B;SMURF2;UBE2C;SMURF1;RNF25;AMFR;RNF26;SIAH1;HUWE1;BFAR;UBE2G2;CUL4A;UBE2…	GO_Molecular_Function_2018
29	ATPase activity, coupled (GO:0042623)	40/95	0.00633519	0.251442	7.19519	SMARCAL1;BLM;VPS4B;VPS4A;IGHMBP2;KATNB1;FIGNL2;TTF2;KATNA1;FIGNL1;DDX17;HSPA8;HSPA1L;HSPA5;DDX11;XRCC2;HSPA6;XRCC3;GTF2H1;GTF2H2;GTF2H3;SMARCA4;RAD51B;MSH6;MYO1D;RAD51D;CDK7;RAD51;DDX39B;KATNAL1;ERCC3;TNNT1;PEX6;DMC1;ERCC2;YME1L1;HYOU1;MNAT1;HSPA1B;HSPA1A	GO_Molecular_Function_2018
30	transcriptional repressor activity, RNA polymerase II core promoter proximal region sequence-specific binding (GO:0001078)	41/98	0.00657045	0.252086	7.0978	ZNF692;CEBPB;TSHZ3;MYT1L;PRDM5;TSHZ2;BHLHE41;PRDM1;BACH1;RELA;ZBTB2;YY1;NFIL3;HSF1;ZNF746;ZNF202;SKIL;TCFL5;TGIF1;ZFHX3;ZGPAT;MYEF2;ZNF281;HMGA2;NR1D2;ZFP90;THAP1;THAP11;TBX2;KLF8;GCFC2;RBL1;NFX1;ZFP42;BHLHE40;SNAI1;SNAI2;ZNF239;TCF3;MXD1;GZF1	GO_Molecular_Function_2018
31	repressing transcription factor binding (GO:0070491)	25/54	0.0069824	0.25925	7.75934	HDAC5;CTBP1;PRDM5;DDX20;NOC2L;RBPJ;HDAC9;RELA;ARNTL;HDAC7;YY1;MTA1;MYC;BBS7;DMAP1;MTA2;BBS5;MKKS;TBP;CBX5;NFYB;BBS10;TCERG1L;ZFP42;TCF3	GO_Molecular_Function_2018
32	DNA polymerase activity (GO:0034061)	2020-12-21	0.0077951	0.28038	9.36483	POLB;PRIM2;POLA1;CHRAC1;TERT;POLM;POLD2;POLI;POLL;POLE;PRIMPOL;POLG	GO_Molecular_Function_2018
33	transcription regulatory region DNA binding (GO:0044212)	133/375	0.00790669	0.275776	5.79542	KDM1A;PRDM5;JMJD1C;GABPB1;IKZF3;ELK3;YY1;SOX17;SOX18;MYC;SALL4;MYB;ZNF567;ZNF200;MEN1;ZNF281;ARID5A;RFX3;SOX11;SOX12;RUNX1;DMTF1;DDIT3;ATF5;ATF6;ATF3;ATF4;KMT2D;NOTCH1;KMT2A;DHX9;GATA6;GATA5;GATA4;PHB;FOXO3;NPAS2;ZNF821;HIVEP3;HIVEP2;NKX2-5;IVNS1ABP;EGR1;ZBTB17;EGR2;XBP1;JUN;SMAD4;MTERF3;TIPARP;ESRRB;HMGA2;NR1D2;NFKB1;SMAD7;HNRNPL;CDK9;H2AFY2;AGO1;AGO2;BHLHE40;NFE2L3;TCF3;CDK13;RCOR2;NFE2L1;EZH2;…	GO_Molecular_Function_2018
34	polyubiquitin modification-dependent protein binding (GO:0031593)	21/44	0.00849189	0.287475	7.68381	VCP;UBXN1;ABRAXAS1;OTUD7B;TNFAIP3;ABRAXAS2;RAD23A;PRPF8;FAAP20;RAD23B;SHARPIN;TNIP1;TNIP2;TNIP3;UIMC1;SPRTN;TAB2;IKBKG;EPS15;UBQLN4;RAD18	GO_Molecular_Function_2018
35	single-stranded DNA binding (GO:0003697)	37/88	0.00865494	0.284624	6.74207	PRIM2;BLM;DHX9;PRIM1;IGHMBP2;HSPD1;PURB;PURA;CDC45;POLR2D;POLR2H;PMS1;CTC1;DDX11;XRCC2;TWNK;XRCC3;RAD23A;WBP11;MLH1;RAD23B;POU4F1;TSN;MLH3;RAD51B;RAD52;RAD51D;RAD51;ERCC4;ERCC1;TDP1;DMC1;CRY2;NABP2;NABP1;MAPT;SSBP2	GO_Molecular_Function_2018
36	RNA methyltransferase activity (GO:0008173)	2020-11-19	0.00947907	0.303067	9.10575	FBL;TGS1;MEPCE;BCDIN3D;TRMT13;NSUN6;LCMT2;FBLL1;FTSJ1;TRDMT1;MRM3	GO_Molecular_Function_2018
37	activin binding (GO:0048185)	2020-07-10	0.00980082	0.304885	10.9308	ACVR1;SMURF1;FST;ACVR1B;ACVR2A;FSTL3;SMAD7	GO_Molecular_Function_2018
38	ubiquitin-protein transferase activity (GO:0004842)	146/418	0.0101832	0.308444	5.40906	UBE2D4;UBE3C;KLHL36;UBE3D;UBE2D2;UBE2D3;UBE2D1;RNF19B;UBE3B;UBE2Z;BACH1;HERC4;MAEA;HERC2;FBXO4;BTRC;SKP2;RNF111;TRIM23;FBXW4;RNF44;FBXW8;FBXO17;NSMCE1;MUL1;FBXO10;FBXW2;CCNB1IP1;RNF41;KLHL42;CDC34;KCTD10;KCTD13;TRIM13;NHLRC1;ANAPC5;CBLL1;ANAPC1;KLHL18;RNF180;KLHL17;CUL1;FBXO45;KLHL12;UBR1;KLHL13;UBE2J2;ANAPC10;FBXO41;ANAPC11;UBE2J1;SHARPIN;UBR5;LONRF1;BRAP;UBE2B;SMURF2;KLHL26;UBE2C;SMURF1;SIAH2;S…	GO_Molecular_Function_2018
39	nuclear localization sequence binding (GO:0008139)	15/29	0.0102419	0.302267	8.00007	IPO13;BRAP;NUP214;NUP153;RANBP6;IPO5;NFKBIA;KPNA4;KPNA5;NUP98;KPNA3;TNPO2;TNPO3;KPNB1;NUP58	GO_Molecular_Function_2018
40	phosphatidic acid transporter activity (GO:1990050)	2020-05-06	0.0102927	0.296174	12.8751	PRELID2;PRELID1;PLTP;PRELID3A;PRELID3B	GO_Molecular_Function_2018
41	U4 snRNA binding (GO:0030621)	2020-05-06	0.0102927	0.28895	12.8751	PRPF4;SART3;DDX39B;GEMIN5;SNU13	GO_Molecular_Function_2018
42	G-protein coupled glutamate receptor binding (GO:0035256)	2020-05-06	0.0102927	0.28207	12.8751	PRNP;HOMER1;HOMER2;HOMER3;FYN	GO_Molecular_Function_2018
43	calcium-dependent protein kinase activity (GO:0010857)	2020-06-08	0.0105378	0.282069	11.528	PINK1;MAPKAPK3;CAMK2A;MAPKAPK2;MKNK2;MAPKAPK5	GO_Molecular_Function_2018
44	histone demethylase activity (H3-K4 specific) (GO:0032453)	2020-06-08	0.0105378	0.275658	11.528	KDM5A;KDM5B;KDM5D;KDM1A;KDM1B;RIOX2	GO_Molecular_Function_2018
45	snRNA binding (GO:0017069)	18/37	0.0113293	0.28978	7.35866	CCNT2;CCNT1;MEPCE;DDX21;SNU13;PRPF8;LSM2;ISG20;CDK9;PRPF4;LSM7;LSM11;SART3;DDX39B;GEMIN5;SNRPB2;SNRPA1;SNRPB	GO_Molecular_Function_2018
46	DNA-directed 5'-3' RNA polymerase activity (GO:0003899)	18/37	0.0113293	0.28348	7.35866	PRIM2;CRCP;PRIM1;PRIMPOL;ZNRD1;POLR3A;POLR3B;POLR1A;POLR3D;POLR1B;MED21;POLR2D;MED20;POLR3E;POLR3F;POLR1E;POLR2H;POLR3K	GO_Molecular_Function_2018
47	protein kinase activity (GO:0004672)	176/514	0.0121654	0.297923	5.09706	CCNT2;CSF2;CCNT1;TP53RK;TESK1;FGF2;FGF5;RPS6KA4;STK10;RPS6KA6;FGF8;AKT2;RPS6KA2;AKT3;AKT1;NEK1;PIM3;NEK3;STK32A;EPHB1;MAP3K4;STK32C;MAP3K5;PDK1;CDKL2;MAP2K3;ACVR1;CSNK1G3;PRKCI;MAP2K1;CSNK2A1;EPHA8;OSR1;PRKCD;MATK;VRK2;CSNK1E;PRKAB1;EREG;MAPKAPK3;PRKD3;MAPKAPK2;TYRO3;ULK3;ULK2;MAPKAPK5;ULK1;PRKD1;RAF1;CSNK1G1;EPHA2;BLK;CSF1R;BRSK1;BRSK2;EPHA10;PRKDC;WNK4;PIK3R4;STK4;PRKCZ;STK33;GRK2;IRAK1;STK36;G…	GO_Molecular_Function_2018
48	RNA polymerase II carboxy-terminal domain kinase activity (GO:0008353)	2020-09-15	0.0139346	0.334139	8.65641	CDK9;CDK7;ERCC3;ERCC2;GTF2H1;GTF2H2;GTF2H3;CDK13;MNAT1	GO_Molecular_Function_2018
49	helicase activity (GO:0004386)	17/35	0.0139389	0.327423	7.00706	EIF4A2;DDX17;DDX6;EIF4A1;UPF1;BLM;DDX5;DHX9;DDX11;IGHMBP2;DDX10;INO80;SUPV3L1;WRN;ERCC3;EIF4H;DNA2	GO_Molecular_Function_2018
50	DNA-directed DNA polymerase activity (GO:0003887)	2020-11-20	0.0154912	0.356607	7.73841	POLB;PRIM2;POLA1;CHRAC1;POLM;POLD2;POLI;POLL;POLE;PRIMPOL;POLG	GO_Molecular_Function_2018
